# Supplementary material for: Impact of Nonalcoholic Steatohepatitis on the Outcome of Patients Undergoing Roux-en-Y Gastric Bypass Surgery: a Propensity Score–Matched Analysis
Source: Obes Surg. 2021 Sep 21;32(1):74–81. doi: 10.1007/s11695-021-05642-0 (PMC8752524; doi:10.1007/s11695-021-05642-0)
Supplement: Supplementary file 1 — Supplementary file1 (XLSX 402 KB) [file 11695_2021_5642_MOESM1_ESM.xlsx]

## Sheet: Feuil1
N° Pt	Age	alat	albumines	ASA	asat	bili conjuguée	bili non conjuguée	bili totale	Biopsie hep steatose	BMI	chol HDL	cholestérol total	Diabète	gammaGT	glucose	HTA	insulinémie	Insulino dépendant	Nash	phosphatases alcaline	Poids	SEXE	Taille	Taille2	triglycérides	Troubles psy traités	nb_jours	Controle::N° Pt	Controle::N° controle	Interval contôle - 1 mois	Poids - 1 mois	Taille - 1 mois	BMI - 1 mois	%EWL	diabète - 1 mois	insulino dépendant - 1 mois	glucose - 1 mois	protéines totales - 1 mois	bili totale - 1 mois	bili conjuguée - 1 mois	bili non conjuguée - 1 mois	asat - 1 mois	alat - 1 mois	phosphatases alcaline - 1 mois	gammaGT - 1 mois	albumines - 1 mois	triglycérides - 1 mois	phosphates - 1 mois	insulinémie - 1 mois
23	41	17	37.5	2	19			8	20	42.5	1.2	4.5	0	27	5	0	19.2	0	1	59	102	femme	155	1.55	2	0	13	23	47	1 mois	92.5	155	38.5	0.226528	0	0	4.42	65	7			24	28	78	17	37	1.56	1.22	13.6
30	35	132		3	77			3	90	40	0.6	18	1	198	17	0	12.3	0	1	451	130	homme	180	1.8	3.5	0	11	30	122	1 mois	105	180	32.4	0.510204	0	0	4.24	71	28	6	22	23	30	78	23	45.5	0.91	1.27	8.3
36	53	49	38	3	41			6	90	46.3	0.7	3.9	1	137	8.3	1		0	1	99	150	homme	180	1.8	5.5	0	16	36	88	1 mois	137	180	42.2	0.188406	0	0	6.26	69	14			17	24	52	31	43	4.24	1.22	30.5
50	40	46		2	31			26	90	48	1.4	4.8	0	36		0		0	1	64	117	femme	155	1.55	1.1	0	12	50	119	1 mois	106.5	155	44.3	0.184413	0	0	5	64	34	6	28	37	52	58	17	39	1.34	1.02	15.5
62	40	57	41.5	2	28			17	90	42	1	5.4	0	116	11.5	0	21.2	0	1	135	140	homme	183	1.83	2.9	0	12	62	356	1 mois
72	41	46	39	2	43			8	70	43.7	1.1	4.4	1	43	8.6	1	20	0	1	98	105	femme	155	1.55	1.8	0	13	72	155	1 mois	93	155	38.7	0.267038	0	0	6.27	76	15	4	11	40	48	65	22	44.6	2.22	1.07	21.8
106	39	54	40	2	36			8	75	43.6			1	276	7	1	88.6	0	1	60	123	femme	168	1.68		0	12	106	341	1 mois	102.5	168	36.3	0.390923	0	0	6.15	63	12			94	75	85	83	34.6	3.21	1.42	34.4
120	49	62	38.8	3	42			5	80	35	1.4	5	0	34	6.2	0	19.4	0	1	103	104	femme	172	1.72	5	0	7	120	373	1 mois	96	172	32	0.266312	0	0	6.5	75	7			60	91	85	27	42.8	1.48	1.1	15
198	51	46	37	3	34			12	70	42	1.1	9	1	94	15	1		1	1	89	118	femme	165	1.65	8.3	1	13	198	742	1 mois	106	165	38.9	0.2403	1	0	8.9	70	14	3		29	41	168	36	48	3.3	1.2	13.7
200	44	44	42	2	25			11		51.8	1.7	6.5	0	55	5.9	0	21	0	1	94	145	femme	170	1.7	1.8	0	8	200	726	1 mois	133	169	46.6	0.164948	0	0	5.2	72	7.1	3.5	3.6	43	95	94	39	39	1.75	1.55
229	38	32	40	2	25			11	60	41	1	3.7	0	27	6.3	0	9.9	0	1	98	110	femme	163	1.63	1.2	0	11	229	920	1 mois	94.8	163	35.7	0.348804	0	0	4.7	64	5			31	70	127	25	38	1.33	1.15	5
235	45	34	34	2	26			14	70	56.7	0.8	4	0	53	5.8	1	33	0	1	82	168	femme	172	1.72	1.8	0	8	235	900	1 mois	149.5	172	50	0.196725	0	0	5.8	64	11.6	3.5		37	56	205	43	41	1.5	1.44	19.7
255	52	40	40	3	27			14	80	40.7	0.8	4.2	1	43	17.3	1		1	1	120	112	femme	166	1.66	2.4	0	8	255	999	1 mois	102		37	0.231965	1	1	10.2	62	12.5	4.3		41	50	203	27	45	1.51	1.3	11
258	47	67	45	2	30			17	60	40.2	0.9	4.8	0	50	6.5	0		0	1	57	136	homme	184	1.84	0.9	0	10	258	1096	1 mois
268	55	23	39	3	27			16	20	40	0.9	5.4	0	73	12.7	1	29	0	1	92	117	homme	170	1.7	2.9	0	12	268	1128	1 mois
271	41	53	38	2	37			6	80	34.3	1.5	5.1	0	34	5.2	0	10.4	0	1	59	97	femme	168	1.68	1.9	0	7	271	1108	1 mois	89	168	31.5	0.302572	0	0	5.5	62	9.7	2.6		62	70	156	23	44	1.81	1.45	5.3
287	49	41	38	3	28			10	50	43.6	1.1	4.5	1	73	11.8	1	43.2	0	1	48	132	homme	174	1.74	1.9	0	11	287	1211	1 mois	120	174	39.7	0.213106	0	0	5.3	66	9.4	2		37	43	120	27	46.6	1.7	1.28	33
290	53	74		3	27			13	40	41.4	1.12	5.9	0	87	6.2	1	53.7	0	1	60	137	homme	182	1.82	1.86	0	14	290	1261	1 mois
300	25	99	39	2	41			17	60	51	0.98	7.4	0	28	6	0	27	0	1	57	170	homme	183	1.83	2.53	0	8	300	1193	1 mois	154.5	183	46.2	0.179653	1	0	7.2	67	12.4	3.5		59	81	131	21	45	1.82	1.28	30.8
302	40	96	39	2	34			13	90	46.1	0.55	5.7	0	41	6.2	0	72.6	0	1	58	168	homme	191	1.91	2.55	0	11	302	1266	1 mois	136	191	37.3	0.41668		0
308	49	34	42	3	16				55	43.4	0.8	4.2	1	52	7.5	0	17.8	0	1	73	130	homme	174	1.74	1.84	0	14	308	1253	1 mois	107	173	35.7	0.423495	1	0	6.7	73	12	2		21	31	215	59	43.7	1.95	1.71	15
326	57	41	34	3	24			10	50	44.5	1.35	6.6	1	101	10	1	62.5	1	1	85	114	femme	161	1.61	1.43	0	12	326	1443	1 mois	106	165	38.9	0.16261	1	0	9.3	65	12	3	9	54	86	89	175	40	1.8	1.24	25.7
332	30	99	33	2	79			9	60	49	1.44	7.3	0	136	5.5	0	14	0	1	44	131	femme	169	1.69	1.44	0	11	332	1385	1 mois	110	167	39.4	0.352364	0	0	5	73	12.6	2.8		49	61	103	30	47	0.9	1.5	11.8
352	54	59		3	37			11		36.3			1	135	18	1		1	1	101	85	femme	153	1.53		0	13	352	1526	1 mois	74	154	31.2	0.415447	1	0	8	65	7.8	0.6		38	36	138	34	47	1.6	1.86	26.3
356	39	73	38	2	38			15	70	40	0.93	5.5	1	43	7.4	0	19	0	1	57	112	femme	168	1.68	2.15	0	7	356	1457	1 mois	96.5	168	34.2	0.374035	0	0	6	73	18.7	3.1		41	43	150	31	43.1	1.32	1.34	11.6
357	48	21	36	4	23			7	80	48.7	0.57	4	1	42	5.3	1		1	1	78	146	homme	173	1.73	2.3	1	116	357	2002	1 mois
360	32	117	35	2	101			9	90	43.5	1.25	6.4	0	64	6.4	0	28	0	1	83	119	femme	168	1.68	2.11	0	8	360	1487	1 mois	110	168	39	0.185797	0	0	5.3	71	11	4.1		109	135	212	38	40	1.87	1.44	11.5
373	51	28	33	3	16			11	60	60.5	0.7	5.3	0	17	6.6	1	38.5	0	1	62	155	femme	160	1.6	1.8	0	27	373	1659	1 mois
407	24	43	36	3	37			21	80	56.5	0.9	4.6	1	58	10	1	43	0	1	60	160	homme	170	1.7	1.1	0	10	407	1804	1 mois	130	170	44.9	0.34188	0	0	6.3		21			31	34	67	43	39
426	38	160	40	3	133	4		31	60	47	1.17	7	0	358	6.1	0	28	0	1	61	128	homme	165	1.65	1.2	0	9	426	2311	1 mois
428	46	88	38	4	35			13	50	39	0.9	4.8	1	89	7.6	1	244	0	1	55	120	homme	175	1.75	2.98	0	9	428	3309	1 mois
434	48	40	33	2	19			10	80	40.5	1.35	9.9	1	124	17	1	5.7	0	1	71	97.5	femme	155	1.55	8.95	0	12	434	1915	1 mois	78	155	32.5	0.520868	1	0	8	64
439	59	16	40	3	21			12	70	46.8	1	5.8	1	37	8.2	1	14.6	1	1	123	111	femme	154	1.54	1.5	0	9	439	1856	1 mois	101	154	42.6	0.193386	1	1		74	9			31	20		40	34	0.5		21
458	53	47	35	3	27			2	70	41	0.97	4.7	1	69	11	1	37.3	1	1	107	107	femme	164	1.64	1.38	1	14	458	2152	1 mois
461	44	53	38	3	25			18	70	50.2	0.8	5.9	1	50	7.7	1	25.4	0	1	44	140	homme	168	1.68	1.8	0	9	461	2056	1 mois	134	168	47.5	0.0864055		0
465	44	17	37	2	7			8	70	44.4	1.3	4.5	0	27	5.3	0	26	0	1	65	116	femme	159	1.59	1.1	0	11	465	2053	1 mois	108	159	42.8	0.151522	0	0	5.7	73	11	3.6		48	67	174	58	44	1.35	1.38	16.7
475	40	49	35	3	25			8	90	56.3	0.8	6.9	0	38	5.2	0	78.5	0	1	65	172.5	homme	175	1.75	2.2	0	11	475	2140	1 mois	154.8	175	50.5	0.184495	0	0	6	75	15			90	137	74	549	38	2.28	1.05
476	45	46	35	2	42				50	58.2			0	37	6.9	0	16.8	0	1		131	femme	150	1.5		0	8	476	2075	1 mois	116	150	46.4	0.200669	0	0	5.5	65	16			47	45	66	21	31	0.5	1.2	16.8
490	53	70	39	3	56			12	90	39	1.3	5.1	1	130	10.4	1	80.6	0	1	77	103	femme	163	1.63	1.66	0	10	490	2254	1 mois	93	163	35	0.273392	1	0	9	80	9.8	2.7		59	72	208	102	43	1.9	1.18	37.8
495	32	81	41	2	43			15	80	43	0.9	4.6	0	49	5.2	1	18.7	0	1	51	140	homme	180	1.8	0.63	0	16	495	2272	1 mois	133	179	42	0.118644	0	0	5.7	74	18.3	4.5		43	81	138	53	45	1.4	1.2	30
496	32	84	38	2	52			15	70	43.4	0.7	4.7	1	30	7.1	0	48	0	1	57	107	femme	157	1.57	1.4	0	7	496	2280	1 mois	90	157	37.9	0.374635	0	0	5.4	62	22	6.5		72	83	105	13	42.3	1.5	1.2	17.5
518	59	7	36	3	10			9	80	54	1.2	4.1	1	9	5.3	1	31	0	1	71	185	homme	186	1.86	0.43	0	22	518	2388	1 mois	168	186	48.6	0.172571	0	0	4.4	77	2			53	28	89	113	30	1.72	1.6	19.8
526	53	69	36	3	38			2	90	45	0.98	7.2	1	76	6.9	1	78	0	1	74	156	homme	184	1.84	0.98	0	13	526	2648	1 mois	143	184	42.3	0.182175	0	0	4.3		14			32	54	199	48			1.33
537	50	33	38	3	24			14	80	55		6.1	1	251	9.5	1		0	1	66	155	homme	168	1.68		0	11	537	2541	1 mois	135	168	47.8	0.236855	1	0
538	56	203	35	3	189			20	65	50	0.7	7.6	1	356	16	0	11	0	1	86	115	femme	152	1.52	2.85	0	15	538	2585	1 mois	96	152	41.5	0.331936	0	0	4.8	68	23	3.8		65	45	145	53	36.6	2.31		11.5
540	31	54	38	3	33			5	80	62		4.6	0	55	5.6	1	115	0	1	50	166	homme	163	1.63	6.1	0	52	540	2580	1 mois
555	54	90	44	3	31			10	80	40.5	1.18	4.1	1	68	8.1	0	25.7	0	1	68	114	homme	168	1.68	3	0	9	555	2724	1 mois	90	168	32	0.552486	1	0	7	76	14.3	3.5		73	157	76	53	49.5	1.85	1.36	11
595	53	60	36	2	51			12	80	43.3	0.92	8.1	0	145	6.6	1	85.3	0	1	74	100	femme	152	1.52	2.07	0	14	595	2951	1 mois	86.7	152	37.7	0.314867	0	0	5.2	79	10	4	6	108	95	96	118	50	1.8	1.3	14.2
606	40	47	37	2	28			8	90	42	1.5	5.3	0	57	4.8	0	16.3	0	1	71	105	femme	158	1.58	1.6	0	7	606	3080	1 mois	92	158	37	0.305236	0	0	4.73	69	10	3	7	48	75	56	32	44	3.9	1.37	14.2
624	44	132	38	2	109			8	60	45.8		7.8	0	72	5.5	0		0	1	70	120	femme	162	1.62	1.73	0	8	624	3113	1 mois	107	162	40.8	0.239015	0	0	5.7	76	13.8	4.8		62	62	77	74	45.2	1.8	1.27	19
637	33	283	39	2	148			14	90	43.3	1.1	6.3	0	171	4.1	0	26.1	0	1	103	113.5	femme	162	1.62	2.15	0	8	637	3231	1 mois	101.5	162	38.7	0.250574	0	0	6.4	70	21.6	6.3		96	171	91	83	43.3	2.01	1.27	14
641	43	46	37	3	17			8	50	40	0.82	5.1	1	39	7.1	1	35	0	1	64	116	femme	170	1.7	1.15	0	9	641	3301	1 mois	97.5	170	33.7	0.422857	0	0	5.8	73	16	9	7	32	47	64	22	46	1.8	1.1
645	51	61	34	3	31			11	80	58	1.12	5	1	89	9	1	52	0	1	94	170	homme	170	1.7	1.3	0	12	645	3391	1 mois	145	170	50.1	0.255754	1	0
646	55	222	35	34	24			9	30	49	0.8	4.1	1	44	7.5	1	27	1	1	72	130	femme	163	1.63	1.96	0	24	646	3420	1 mois
648	36	41	34	2	31			16	70	41	1.07	3.9	0	54	5.9	0	21	0	1	87	100	femme	156	1.56	0.88	0	9	648	3320	1 mois	89	156	38.6	0.280899	0	0	5.3	76	18.7	5.3		85	72	84	52	41.7	1.23	1.39	8.6
653	27	46	35	2	21			17	80	45	0.6	3.8	1	29	5.6	1	24	0	1	49	134	homme	171	1.71	1.1	1	12	653	3449	1 mois	117	170	40.5	0.279158	0	0	5.3	76	15	4	11	33	51	37	11	46	1.75	1.14	18
661	58	83	33	3	62			10	80	53.5	1.6	4.2	1	405	17	1	42	1	1	79	160	homme	173	1.73	0.83	0	18	661	3493	1 mois
664	45	0	0	3	0	0	0	0	95	44.7	0	0	1	0	0	1	0	0	1	0	145	homme	180	1.8	0	0	16	664	3551	1 mois	117	180	36	0.4375	1	0	7.5	73	12	4	8	31	25	89	43	40	1.5		27.3
666	45		32	3					45	59.2	0.94	4.9	0		15	1	18	0	1		171	femme	170	1.7	1.22	1	10	666	3738	1 mois	140	170	48.4	0.313924	0	0	5.7	65	8	2	6	20	24	65	18	43	1.4	0.91	11.5
667	40	36	35	2	23			3	50	46		3.8	0	24	5	1	24.6	0	1	56	133	femme	170	1.7	1	0	21	667	3398	1 mois	120	170	42	0.213992	0	0	5.7	73	11			41	68	60	52	43	1.28	1.43
678	38	78	41	3	31			8	80	41	1.1	5	1	94	13	1	27.5	0	1	86	130	homme	180	1.8	1.6	0	10	678	3610	1 mois	110	180	33.8	0.408163	0	0	5	72	12.7	4.4		29	29	66	28	44	1.13	1.52	15
679	40	64	39	3	31			13	60	84	1.02	5.2	1	184	11.7	0	68.5	1	1	117	240	femme	170	1.7	3.03	1	11	679	3514	1 mois	188	169	65.9	0.309985	1	1	7	74	9	3	6	48	55	164	160	45	2.6	1.24	32
683	50	29	36	3	20			8	80	64.3	0.93	4.4	0	73	6.4	1	279	0	1	79	215	homme	184	1.84	4.5	0	16	683	3557	1 mois	187	184	55.9	0.21479	0	0	4.7	80	10			23	49	83	49	37	1.3	1.5
701	43	49	38	2	23				80	46	1.3	4.8	1	38	7.2	0	32.5	0	1	76	188	homme	200	2	1.1	0	6	701	3737	1 mois	163	202	39.5	0.284091	0	0	4.5	73	17	4.6		36	53	78	21	42	1.05	1.17	16.5
712	39	45	35	2	27			13	80	40.3		4.8	0	22	6.1	1	27	0	1	64	107	femme	163	1.63		0	10	712	3760	1 mois	93.2	163	35	0.34009	0	0	5.3	67	8	1	7	39	72	77	38	43	1.32	1.04	17
715	43	59	36	2	30			14	90	43	1.2	5.5	0	38	6.1	0	32	0	1	67	106.5	femme	158	1.58	1.7	0	8	715	3773	1 mois	94	158	37.7	0.283511	0	0	5	72	10	4	6	62	119	77	30	45	1.95	1.41
718	37	17	33	3	14			18	50	56			1	38	9	0	22	0	1	44	122	femme	148	1.48		0	9	718	3797	1 mois	115	148	52.5	0.104105	1	0	7	69	10	4	6	31	64	88	120	40	1.6	1.42	9.3
724	48	45	36	2	35			14	90	44	0.8	5	1	89	12.5	0	35	1	1	80	127	femme	169	1.69	2.8	0	9	724	3831	1 mois	119	169	41.7	0.143891	0	1	6.8	73	7	2	5	39	42	74	91	41	1.7	1.2	16
726	42	29		2	23				40	45.5			0		6.4	0	38.8	0	1		118	femme	161	1.61		0	8	726	3845	1 mois	105	160	41	0.244372	1	0	5.5	69	9.7	3.5		42	75	112	121	45.8	1.18	1.25	24
740	51	21	44	3	24			9	70	43	0.8	3.5	1	59	5.5	1	1.9	0	1	60	103	femme	155	1.55	1.8	0	11	740	3994	1 mois	87.5	155	36.4	0.36099		0		77	8	4	4	35	23		56	48	3.5	1.9
744	48	49	38	2	28			10	60	40	1.2	4.1	0	100	6	0	19	0	1	94	123	homme	175	1.75	1.1	1	9	744	4078	1 mois	114	177	37.2	0.193809	0	0	4.9	71	11	5	6	49	59	93	123	47	1.4	0.96	9.8
749	40	33	37	2	22				45	46	1	5.7	0	68	6.8	1		0	1	99	128	femme	166	1.66	2.6	1	12	749	4071	1 mois	114	166	41.4	0.236847	0	0	5.4	67	9			4	3	122	60
753	36	30	37	2	19			11	50	42.7	1	5	0	22	6	0	25	0	1	67	122	femme	169	1.69	1.4	0	9	753	4100	1 mois	110	169	38.5	0.237166	0	0	5.4	68	31.2	5.8		37	50	58	28	43.3	1.82	1.24	16.5
755	69	40	40	3	36	3.4		14	45	45	0.93	5	0	138	6.5	1	19	1	1	72	155	homme	186	1.86	2.9	0	8	755	4003	1 mois	140	186	40.5	0.218946	1	0	7.4	72	10	5	5	43	46	92	187		1.9	1.25
771	34	211	38	2	80			10	85	48	0.9	6.8	0	98	6.1	0	42	0	1	44	172	homme	189	1.89	4.3	0	8	771	4065	1 mois	147	189	41.2	0.302307	0	0	5.4	74	16	2.3		153	351	87	118	45.6	2.3	1.3	4
774	41	63	40	2	64			9	80	47.8	0.9	6.3	1	121	7.7	1	43	0	1	107	115	femme	155	1.55	2.36	0	9	774	4206	1 mois	92	155	38.5	0.418658	0	0	4	74	16.7	5.8		58	49	134	139	42	1.55	1.06
775	51	82	40	3	36			11	80	42.6	0.9	4.8	0	91	6.8	1	39	0	1	88	132	homme	176	1.76	0.9	0	51	775	4136	1 mois						0		0	0	0	0	0	0	0	0	0	0	0	0
778	58	41	39	3	47			18	35	37	0.6	5	1	241	9	1	19	0	1	85	112	homme	174	1.74	1.5	0	26	778	4169	1 mois	98	174	32.6	0.385569	0	0	5		17			47	53	109	179	39	1.3	1.456
804	55	32	37	2	19			13	65	48.5	1.2	3.8	1	18	7.1	1	23.8	0	1	81	112	femme	152	1.52	0.9	0	9	804	4433	1 mois	98.3	152	42.5	0.252581	1	0	11	70	11	4	7	55	82	102	69	45	1.55	1.1
812	45	39	42	2	34			10	10	43.7	0.9	4.4	0	57	4.9	0	23	0	1	83	137	homme	175	1.75	1.82	0	7	812	4466	1 mois	119.7	177	38.2	0.286246	0	0	5.6	70	11	2.7		31	47	81	45	47	2.47	1.35
816	32	0	0	2	0	0	0	0	90	43.2	0	0	0	0	0	0	0	0	1	0	105	femme	156	1.56	0	1	8	816	4544	1 mois	94	156	39.1	0.249094		0		71	18			84	171	73	54	42.5	1.15	1.12
822	43	45	34	2	20			10	70	52	0.8	5.5	1	25	12.3	0	23.5	0	1	102	148	homme	168	1.68	1.9	0	9	822	4663	1 mois	135	178	42.7	0.167872	1	0	9.97	65	9	4	5	40	99	87	43	39.5	2.8	0.75
873	51	44	38	3	35			19	50	51.7	1.05	4.4	0	42	7.2	1	51	0	1	70	164	homme	178	1.78	1.23	0	11	873	4900	1 mois	146	178	47.2	0.212289		0
917	44	57	40	3	30			9	90	45.3	1.04	4.4	1	17	8	0	100	0	1	42	141	homme	176.5	1.765	1.6	0	8	917	5198	1 mois	122.5	176.5	39	0.293095	0	0	5.2	68	15	4.8		59	74	54	47	42.5	0.98	0.88
936	35	52	37	3	45			17	90	45.2	1.04	6.3	0	182	5.7	1	44	1	1	94	143.5	homme	178	1.78	2.3	0	17	936	5343	1 mois	118	178	37.3	0.39664	0	0	4.87	76	18	9	9	64	81	120	140	46.5	1.03	1.35
1119	68	42	35	3	27			12	60	45	1.15	5.5	0	39	6.7	1	39	0	1	47	160	homme	189	1.89	1.15	0	12	1119	6426	1 mois	148	189	42.4	0.169737	1	0	7	60	12.7	4.8	7.9	30	44	83	89	32		1.07
1136	44	38	30	3	27			9	80	44	1.13	5.3	1	21	11	1		1	1	64	108	femme	157	1.57	3.64	0	7	1136	6602	1 mois	97.5	159	38.5	0.226403	1	1	7	70				28	23	55	26	35		1.4
1481	55	20		2	21			7		41	1.07	6.6	0	38	5.7		43.6		1	56	111	femme	165	1.65	1.04	1	8	1481	8440	1 mois	97	1.65	36	0.326055	0		5.53	74	10.3	4.1	6.2	40	38	55	29	46		1.42
1505	26	128	41	3	54	4		38		53.2	0.95	3.9	0	28	4.6		48		1	82	190	homme	189	1.89	0.95		3	1505	8669	1 mois	175.4	1.89	49	0.144989	0		5.4	76	46	7		96	193	79	24	41		1.05
1518	56		33	3						41	1.04	3.8	1		10.8	1			1		109	femme	163	1.63	3.45		4	1518	8684	1 mois
1554	63	11	34	3	24			8		48.9	0.97	4.4	0	104	5.1	1	31.7		1	152	122	femme	158	1.58	1.78		22	1554	8999	1 mois	114.5	1.6	45	0.12586	0		3.8	63	10.1	5.5	4.6	35	20	130	49	36.9		0.87
1577	35	91	38	3	64			6		53.5	1.23	4.4	0	84	5.8		194.7		1	115	160	homme	173	1.73	1.21		3	1577	9065	1 mois	154	1.73	51	0.0704411	0		5.55	67	13.4	6.1	7.3	65	89	125	72	38.5		0.92
1583	48	54	42	2	39			7		35	2.24	4.2	0	140	6.1		36.5		1	97	92	femme	162	1.62	1.66		5	1583	9181	1 mois	73.5	1.62	28	0.701023	0		5.16	66	12.4	5.6	6.8	38	47	20	144	42.1		1.05
1666	48	49	42	2	28			15		51.9	1.01	5.6	0	59	6.4		45.8		1	101	181	homme	187	1.87	1.61		3	1666	9647	1 mois	166	1.87	47.5	0.160295	0		5.85	71	22.6	9.5	13.1	38	60	111	53	40.1		0.92
1808	61	105	43	3	77			7	9	35.9	1	3.9	1	87	10.3	1		1	1	107	100	femme	167	1.67	1.77		4	1808	10680	1 mois	89.6	1.67	32.1	0.343489	1		7.36	73	8.6	4.4	4.2	63	93	138	81			1.22
9	35	68		2	31			17	60	40	1.3	5.5	0	53	5.3	0	15.7	0	0	59	114	femme	169	1.69	1.4	0	10	9	19	1 mois	100	169	35	0.328658	0	0	4.54	70	25			42	71	82	54	40	1.27	1.21	8.4
10	35	50		2	39			12	80	44.7	0.9	6	0	42	5.1	0	20	0	0	72	135	homme	174	1.74	1.3	0	13	10	52	1 mois	121.5	174	40	0.227618	0	0	4.78	72	10			35	42	72	23	38.2	1.49	1.1	17.2
12	47			2					30	42	0.8	5.7	0		6	0	13.3	0	0		117	femme	167	1.67	2.1	0	10	12	15	1 mois	95	167	34	0.465338		0
13	27	15		2	15			3	10	48	1.2	3.8	0	17	5	1	13.8	0	0		139	femme	170	1.7	0.8	0	16	13	28	1 mois	126	170	43.5	0.194757	0	0	5.05	68	8			22	25	57	11	39	1.58	1.05	10
15	50	36		2	32			16	60	40	1.4	5.1	0	78	6.3	1		0	0	68	122	homme	178	1.78	1.4	0	9	15	184	1 mois
16	40	14	39.7	2	13			10	90	50	1.4	5.2	0		7.3	0	51	0	0		126	femme	159	1.59	1	0	11	16	35	1 mois	115	159	45	0.175166	0	0	4.82	64	18			33	40	60	8	39	0.68	1.3
17	38	35	40	2	21			9	60	40	1	5.5	0	20	5	0	19	0	0	104	110	femme	166	1.66	1.8	0	10	17	36	1 mois	98	166	35.6	0.2919	0	0	4.8	71	11			41	56	77	16	41	1.53	1.27	13
18	49	16	32.6	3	12			19	5	46.6	1.42	3.78	0	18	5.3	1	9.1	0	0		115	femme	154	1.54	0.53	0	10	18	211	1 mois
29	49	34		2	21			10	60	43	1.6	5.4	0	45	5.4	1		0	0	83	98	femme	151	1.51	1.3	0	15	29	66	1 mois	88	151	38.5	0.243917	0	0	4.31	65	8			25	42	74	19	37.5	0.95	1.11	10.9
39	43	95		2	62			8	70	45	0.9	6.5	1	80	7.2	0		0	0	79	115	femme	160	1.6	2.2	0	13	39	96	1 mois	110	160	43	0.0980392	0	0	5.1	70	12			22	22	62	16	43	1.94	1.16	12.2
45	38	16		3	17			7	50	54.7	0.8	4.2	1	23	19	0		0	0	89	140	femme	160	1.6	2.4	0	24	45	109	1 mois	130	160	50.7	0.131579	1	0
46	29	24		2	20			9	1	38			0	13	4.2	0	10.4	0	0	84	92	femme	155	1.55		0	11	46	115	1 mois	78	155	32.5	0.438356	0	0	4.65	66	10			26	29	98	13	40	1.14	1.15	11.3
47	26	34		2	21			4	10	44			0	3	4.9	0		0	0	106	133	femme	172	1.72		0	15	47	117	1 mois	115	172	39	0.304878	0	0	4.52	63	9			67	82	113	36	38	1.65	1.02	12.5
48	24	6		2	14			8	20	37.5	1.8	5.2	0	30	6	1		0	0	108	96	femme	160	1.6	2.1	0	9	48	133	1 mois
51	57	108	34	2	57			12	60	40.7	1.3	5	1	68	7.8	0	18.7	0	0	109	125	femme	176	1.76	1	0	20	51	174	1 mois	108	176	34	0.357443		0
56	43	26	40	2	21			8	20	46.6	1.2	4.5	0	50	5.2	0	8	0	0	129	112	femme	155	1.55	1.6	0	13	56	173	1 mois
60	32	46	45	3	24			19	20	40	0.8	4.1	0	39	6.3	0		0	0	105	142	homme	188	1.88	2.5	0	10	60	221	1 mois	122	188	34.5	0.372856	0	0	4.75	65	16			23	46	72	30	40	1.29	1.2	25
61	29	39		2	29			12	7	39			0	32	5.4	0	18.4	0	0	63	110	femme	169	1.69		0	13	61	218	1 mois	96.7	169	33.9	0.344582	0	0	4.5	68	21			105	166	75	31	36.6	0.95	1.11	7.9
65	32	22		3	19	11		25	3	42.7	0.9	4.4	0	49	6.5	0	17	0	0	170	104	femme	156	1.56	2.2	0	18	65	166	1 mois	93	156	38.5	0.254866	0	0	5.42	82	49.1	18.6	0	86	104	204	115	43.8	2.45	1.59	11
66	50	15		3	13			10	9	60			1	27	10	1		0	0	99	151	femme	158	1.58		0	10	66	158	1 mois
67	24	21		2	19			3	40	38.1	1	6.7	0	26	5	0	23.8	0	0	68	114	femme	173	1.73	2.6	1	12	67	281	1 mois
70	33	20		3	16			12	10	57	1.5	5.5	0	27	5.5	0	12.4	0	0	97	140	femme	158	1.58	1.1	0	12	70	240	1 mois
71	46	24		2	20			9	60	38			0	32	5.6	0		0	0	72	111	femme	166	1.66		0	10	71	150	1 mois	101	166	36.7	0.237473	0	0	4.35		10			26	23	53	22	37.2	0.95	1.13	10.8
73	44	30		2	16			10	60	42	1.2	7	0	25	5.3	0	14.8	0	0	107	105	femme	162	1.62	2.2	0	10	73	152	1 mois
74	37	31		2	15			9	35	40	1	5.4	0	63	5.8	1		0	0	101	127	homme	176	1.76	2.8	0	10	74	256	1 mois
75	57	16		3	14			12	30	50.7	0.8	4.8	0	48	5.8	1		0	0	112	157	femme	176	1.76	1.4	0	15	75	157	1 mois	142	176	45.8	0.188537		0
76	25	64		2	38			8	60	40	1	5.7	0	22	4.7	0		0	0	75	128	femme	173	1.73	2.3	0	7	76	149	1 mois
78	48	31		2	26			23	30	47	1.1	6	1	34	9.3	0	62	0	0	59	117	femme	158	1.58	3.3	0	11	78	159	1 mois	101	158	40	0.293094	1	0
79	44	29		2	23			3	30	41	1	6	0	46	5.6	0	19.8	0	0	82	97	femme	150	1.5	2	0	16	79	153	1 mois
80	18	21	31	2	13			4	30	72	1.4	3.5	0	20	5.5	0		0	0	116	170	femme	153	1.53	0.5	1	9	80	151	1 mois
81	30	69		2	41			13	70	41			0	32	5.5	0		0	0	90	118	femme	170	1.7		0	11	81	168	1 mois	106.6	170	36.7	0.24918	0	0	4.68	68	19	4	15	36	51	71	13	39.9	0.98	1.21	9.3
83	24	125	39.6	2	65			6	5	42.2	1.8	6.2	0	185	4.7	0	5.8	0	0	114	112	femme	163	1.63	1.1	0	15	83	217	1 mois	100.2	163	36.7	0.2589	0	0	5.8	74	10			29	57	169	33	47	1.6	1.4
84	34	33	42.4	2	23			10	5	41	1	4.4	1	55	7	0	29.4	0	0	85	117	homme	170	1.7	2.3	0	13	84	219	1 mois	98	170	33.9	0.424581		0
85	37	17	32.4	2	17			5	10	62.3	1	4.2	0	20	5	0		0	0	68	144	femme	152	1.52	1.4	0	15	85	224	1 mois	131	152	56.7	0.150742	0	0	4.35	65	8			29	40	76	40	39.1	1.54	1.38	10.2
86	34	22	37.8	2	16			6	5	42	1.4	4	0	26	6.4	0	23	0	0	59	113	femme	156	1.56	0.6	0	12	86	229	1 mois	101	156	41.5	0.230061		0
87	36	15	40	2	15			9	5	53.5	1	4.7	0	17	5.4	0	7.3	0	0	84	127	femme	154	1.54	1	0	11	87	230	1 mois	110	154	46.4	0.251071		0
89	35	15	36.5	2	15			4	10	40.2	1.4	4.9	0	22	5.9	0	11.6	0	0	81	103	femme	160	1.6	0.8	0	9	89	232	1 mois	93	160	36.3	0.25641	0	0	4.79	66	13			20	24	68	12	39.7	1.1	1.22	7.5
91	34	39	40.5	2	27			6	5	42	1.2	5.5	0	83	6	0	17.7	0	0	122	118	femme	168	1.68	1.1	0	10	91	235	1 mois	105	168	37.5	0.27403	0	0	4.84	74	13			52	72		158	41.9	0.98	1.22	13.9
93	19	113	42	2	53	13		30	60	47.7	1	3.9	0	39	5.8	0	45.8	0	0	106	145	homme	172	1.72	1.4	0	13	93	351	1 mois	121.6	172	41.2	0.329392		0
108	42	24		2	17			14	30	40	2	7.4	0	31	5.4	0	12.5	0	0	63	90	femme	153	1.53	1.4	0	9	108	447	1 mois
109	28	19	36	3	20			12	80	44	1.1	4	1	15	7.8	0	21.5	0	0	30	107	femme	153	1.53	2.8	0	10	109	340	1 mois	94	153	39.1	0.268166	0	0	5.61	69	9			19	33	116	12	38	1.48	0.96	16.6
111	50	26		3	19			11	10	54.7	1.5	6.5	0	18	5.5	1	13	0	0	66	140	femme	160	1.6	0.9	0	13	111	508	1 mois
112	47	23		3	19			6	40	46	1.3	4.5	0	15	5	0	11.5	0	0	97	121	femme	162	1.62	1.1	1	14	112	688	1 mois
116	29	17		1	12			6	30	38	1.4	3.5	0	27	4.8	0	11.9	0	0	81	102	femme	166	1.66	0.7	1	9	116	376	1 mois	87	166	31.6	0.453035		0						16	16	6	218		1.25
118	34	50	41	2	24			14	50	47	0.9	4.4	0	31	5	0	18.7	0	0	62	145	homme	176	1.76	1.1	0	9	118	348	1 mois	132	176	42.7	0.192422	0	0	5.47	69	16			33	56	71	25	40.6	1.28	0.99	16.2
121	50	15	59	3	18			9	75	47.8	1.1	5.4	0	20	6	0	42.5	0	0	65	130	femme	165	1.65	2	0	11	121	432	1 mois
124	30	32	38	2	28			10	40	44.4	1.7	5.4	0	80	5	0	54.6	0	0	73	115	femme	161	1.61	3.5	1	11	124	418	1 mois
125	35	51		2	28			8	1	49	1.5	6.6	0		4.8	0	29.3	0	0	44	125	femme	160	1.6	0.7	0	11	125	441	1 mois	110	162	42	0.245902	0	0	4.04	62	12	4	8	29	37	51	22	40.6	1.35	1.01	20.8
126	31	39	38	2	27			14	10	52	1.1	4.9	0	66	4.8	0	27.4	0	0	59	178	homme	185	1.85	1.6	0	12	126	423	1 mois	148	185	43	0.324544		0
127	41	11	36	2	16			11	20	48.3	0.9	5.3	0	19	5.7	0	29.6	0	0	78	103	femme	146	1.46	1.3	0	8	127	425	1 mois	91.5	146	42.9	0.231342		0
128	56	35	45	3	24			8	60	40.6	1.3	4.8	1	48	8	1	52.4	0	0	65	120	homme	172	1.72	1.4	0	14	128	454	1 mois
129	32	14	38.4	2	16			5	15	56	1.3	5.2	0	9	4.6	0		0	0	107	147	femme	162	1.62	1.3	0	13	129	435	1 mois	125	161	56.3	0.270303	0	0	4.43	68	6			30	24	116	8	39	1.31	1	12
130	34	30	33	2	18			10	30	48	1.4	3.8	0	10	5.4	0	46	0	0	45	126	femme	162	1.62	1.4	1	8	130	400	1 mois	111	162	42.5	0.248385	0	0	4.8	68	9	2	7	37	76	70	13	43	1.26	1.58	13.8
131	34	34	37	2	22			13	60	43	1.5	5.5	0	33	5.4	1	32.4	0	0	100	110	femme	163	1.63	1	0	9	131	416	1 mois	93	160	36.3	0.39011	0	0	5.6	71	13			461	127	132	124	39	2.08	1.33	18
136	34	26	36	2	17	2	5	7	70	40.4	1.3	3.9	0	19	5.2	0	19	0	0	62	110	femme	165	1.65	0.6	0	11	136	652	1 mois	105	165	38.6	0.119225		0
138	43	26	37	2	26			11	35	45.6	1.5	5.8	0	24	4.8	0	15.6	0	0	62	110	femme	156	1.56	2.1	0	9	138	451	1 mois	92	156	37.6	0.366151	0	0	5.5	63	10			26	34	87	13	37	2.18	1.18	11.3
139	55	7	36	3	24			4	1	42	1.6	5.2	0	17	4.3	1	9.8	0	0	66	95	femme	150	1.5	1.2	0	24	139	443	1 mois	84	150	37.3	0.283871	0	0	4.85	70	7			31	22	87	20	40	1.46	1.2	12.5
140	51	9	36	3	16			9	50	50	1.3	5.1	1	38	8.5	1	21.8	0	0	44	127	femme	160	1.6	1.4	1	11	140	444	1 mois	116	160	45.3	0.174603	0	0	6.15	67	11			23	15	62	36	42	2.56	1.2	21.8
142	54	44	38	3	40			11	55	52	2	5.2	0	25	6.6	0	17.2	0	0	63	149	femme	161	1.61	1.3	0	14	142	512	1 mois
143	52	15	38	3	8			13	35	60	1	5.5	0	31	6.4	1	36	0	0	57	180	homme	170	1.7	2.1	0	13	143	458	1 mois	165	170	57.1	0.139211	1	0		75	12			25	42	63	40	34	2.4
144	28	15	34	2	13			9	5	53	1.4	4.1	0	26	5.2	0	27	0	0	107	135	femme	160	1.6	0.5	0	8	144	456	1 mois	125	160	48.8	0.140845		0
147	36	79	38	2	35			12	40	44	1.1	4.5	0	40	5.7	0	58.6	0	0	98	103	femme	153	1.53	1.3	0	17	147	477	1 mois	91	155	37.9	0.269799	0	0	4.93	68	17	4	13	62	97	105	46	37.8	1.28	0.85	24.2
149	25	22	39	3	16			4	30	43	1	3.8	0	30	5.6	1	17.9	0	0	75	116	femme	166	1.66	1.3	1	8	149	476	1 mois	106	166	38.5	0.212269		0
152	31	27	39	4	20			11	50	44	1.5	4.7	0	18	4.5	1	67.5	0	0	69	96	femme	147	1.47	2.1	0	9	152	484	1 mois	86	147	40	0.238223	0	0	4.34	71	14			28	46	61	12	41.5	1.41	1.4	16.1
154	50	20	30	2	13			7	15	40.2	2.4	6.4	0	13	6	1		0	0	93	102	femme	159	1.59	0.5	1	28	154	557	1 mois
156	48	110	38	2	57			20	45	50	2.2	4.3	0	31	6.3	0	30	0	0	37	124	femme	158	1.58	1.2	0	9	156	514	1 mois	116.5	158	46.7	0.121773	0	0	4.47	65	26	5	21	37	75	34	17	41.5	1.12	1.12	13
159	49	16	35	3	13			11	20	43.8	1.4	3.1	0	11	5.4	0	12.1	0	0	63	145	femme	182	1.82	0.5	0	9	159	536	1 mois	128	182	38.7	0.273356		0
161	49	16	40	2	19			7	40	41	1.2	4.1	0	21	4.8	1	22	0	0	127	109	femme	163	1.63	2	0	10	161	535	1 mois	94	163	35.4	0.352299		0
162	34	30	36	2	21			12	30	43	1.2	4.2	0	18	4.9	0		0	0	60	110	femme	160	1.6	1.3	0	10	162	550	1 mois	92.5	160	36	0.380435		0
163	57	28	36	2	18			12	30	48	0.9	4.3	0	39	6.4	0	51.2	0	0	43	142	femme	173	1.73	1	0	9	163	555	1 mois	124	173	41.4	0.267947	0	0	4.4	70	12	3	9	36	55	51	18	38	0.71	1.3	18.8
164	43	10	34	3	16			12	35	51.7	1.1	3.8	0	35	6	0	19.7	0	0	77	146	femme	167	1.67	0.6	1	15	164	549	1 mois	128	168	45.4	0.23598		0
168	33	20	32	2	25			10	40	46	1.5	4.4	0	23	5.1	0	13	0	0	48	125	femme	165	1.65	2.1	0	10	168	571	1 mois	110.4	165	40.5	0.256422	0	0	4.5	59	9			66	78	71	48	36	1.84	1.32	15.3
169	61	38	38	3	23			11	40	45.8	1.5	4.7	0	30	4.7	1	12.6	0	0	84	120	femme	162	1.62	1	0	12	169	556	1 mois	108	162	41	0.220629	0	0	6.1	62	12.6	3.2		57	86	194	47	48	1.31	1.02	16.6
171	39	69	39	2	35			10	90	46	1.6	4.1	1	97	8	0	31.7	0	0	84	112	femme	156	1.56	1.1	1	11	171	601	1 mois	91	156	37.4	0.410477	0	0	5.83	69	12			56	94	90	29	43	1.08	1.14	27
173	56	29	28	3	32			10	20	58	0.9	5.4	1	48	7	1	19	0	0	77	133	femme	158	1.58	2.2	1	18	173	664	1 mois
176	34	11	37	2	18			13	15	44.3	1.2	4	0	21	5.5	0	9.8	0	0	66	99.7	femme	150	1.5	1.4	0	11	176	606	1 mois	92.5	150	41.1	0.165708		0
178	49	28	39	3	17			9	30	44.8	1.5	6.8	0	25	5.5	1	31.7	0	0	81	119	femme	163	1.63	2.6	1	12	178	647	1 mois	109	163	41	0.190195	0	0	6.2	65	12.3	0.5		26	29	190	13	52	1.74	1.2	16
182	57	48	37	4	22			9	70	40	1.8	5.6	1	69	5.1	1	76.7	1	0	83	132	homme	182	1.82	3.5	0	17	182	658	1 mois	114	182	34.4	0.365928	0	0	6.6	66	10	4.7		35	78	278	35	38.2	1.53	1.2	31
184	26	27	37	2	18			8	30	48.7	1.4	5.3	0	26	5.8	0	39.7	0	0	41	101	femme	144	1.44	2	0	12	184	714	1 mois
188	56	35	38	3	13			3	15	47.3	1.3	5.3	1	73	18.7	0	28.5	0	0	72	142	homme	174	1.74	1.1	0	9	188	645	1 mois	129	174	42.7	0.196049	1	0	15	63	8.3	2.6		27	54	267	50	39	2.16	1.13	21
189	29	57	40	2	29			11	90	47.8	1.2	4.6	0	43	5.1	0	37.7	0	0	90	127	femme	163	1.63	1.1	1	14	189	709	1 mois	113	163	42.6	0.231109	0	0	5.2	72	7.8	1.5	6.3	36	75	102	49	39	1.4	0.94	37.7
194	43	17	37	2	10			11	1	50	1.5	5.7	0	21	6.1	0	16	0	0	85	144	femme	169	1.69	1.1	0	13	194	697	1 mois	129	169	45.2	0.206619	0	0	5	62	11			41	48	217	23	37	1.2	1.14	10
196	37	49	39	2	23			15	20	41.2	1.1	5.8	0	35	6.9	0	20	0	0		123	homme	173	1.73	1.2	0	12	196	722	1 mois	106.6	173	36.5	0.340408	0	0	5.5	69	16	4.8		26	31	205	15	40	0.98	1.03	13.7
197	23	8	36	2	11			4	1	52	1.6	6.1	0	64	4.5	0	17	0	0	61	156.3	femme	166	1.66	1.4	0	9	197	3822	1 mois
199	30	23	36	2	18				5	50	1.5	6.4	0	57	5.2	0	20.3	0	0	80	148	femme	172	1.72	1	0	12	199	696	1 mois	126	172	42.1	0.297137	0	0	4.9	69	5.2			25	29	104	44	30	1.3	1.2	10.5
201	53	29	37	3	20			9	70	51	1.2	5.6	0	38	5.5	0	19	0	0	97	116	femme	151	1.51	2.5	0	10	201	702	1 mois	107	151	46.9	0.152549	0	0	5.1	65	12	3.1		48	91	263	32	42.5	1.63	1.6	19
203	56	22		3	15			13	30	60	1.7	4.6	1	12	7	1	17	0	0	76	145	femme	155	1.55	2	0	18	203	764	1 mois	127	155	53	0.211921	0	0	6.6	63	24	4		31	33	143	7	43	1.6	1.66	15
204	45	19	38	2	14			6	40	47	1.5	5.9	1	14	7	1	30	0	0	52	135	femme	170	1.7	1.3	0	12	204	762	1 mois	124	170	42.9	0.175299	0	0	6.98	76	12			39	64	65	29	43.5	2.29	1.16	29
205	33	80	39	2	35			15	60	41.7	1.1	3.7	0	43	5.1	1	36	0	0	67	135	homme	180	1.8	1.6	0	10	205	790	1 mois
206	39	17	37	2	16				30	42.5	0.6	4.4	0		5.5	0	24	0	0	71	117	femme	166	1.66	3.7	0	9	206	751	1 mois	106	166	38.5	0.228643	1	0	4.8	65	16			19	20	202	17	50	2.25	1.25	11.7
207	35	54	39	3	30			5	60	47	1.4	6.1	0	43	5.8	0	28.5	0	0	103	116	femme	157	1.57	1.7	0	21	207	869	1 mois
208	49	39	41	3	32			16	45	51	0.9	5.4	1	30	14	1	40.5	0	0	75	147	homme	170	1.7	2.4	0	9	208	776	1 mois	133	170	46.2	0.187291	0	0	6.6	73	21			36	53	137	19	47	2.23	1.39	27
209	44	27	39	2	26			12	80	49	1.1	6.7	1	134	10.5	0	35.7	0	0	47	103.5	femme		0	4.1	0	12	209	883	1 mois
211	50	15	37	3	9			10	20	41.1	0.9	5.3	0	24	6	1	22.6	0	0	79	119	femme	170	1.7	1.1	0	9	211	755	1 mois	108	170	37.3	0.235294	0	0	6	72	9.2	1.1		13	17	220	29	42.7	1.55	1.3	17
212	58	34	37	3	25			12	60	48	1.2	4.7	1	110	10.9	1	16	1	0	60	123	femme	160	1.6	3.2	0	11	212	807	1 mois	111	160	43.3	0.20339	0	1	4.7	61	9.6	0.2		40	60	263	149	40	1.6	1.87	14.8
214	30	26	39	2	25			18	40	41	1.5	4.6	0	26	4.8	0	26.3	0	0	75	95	femme	152	1.52	1.1	1	13	214	757	1 mois	85	152	36.8	0.268528	0	0	5.3	74
215	30	22	37	2	14			7	5	49.2	1.4	5.4	0	46	6.4	0	30.8	0	0	106	126	femme	160	1.6	2.2	0	14	215	843	1 mois	107	160	41.7	0.306452		0
216	46	14	38	2	19			19	1	44	1.2	6	0	15	5.3	0	9.2	0	0	50	99	femme	150	1.5	1.7	0	9	216	803	1 mois	80.5	150	35.8	0.432749	0	0	6	66	20	3	17	26	26	61	13	38.3	1.32	1.07	18
217	55	19	36	3	18			6	40	47.5			1	20	7	1		0	0	73	117	femme	157	1.57		1	16	217	872	1 mois	101	155	42.1	0.288926	0	0	6.87	72	8	2	6	31	51	86	28	38	1.48	1.04	9.1
219	39	12	36	2	29			9	50	41.7	1	5.4	0	25	5.4	0	14.5	0	0	68	120.5	femme	170	1.7	1.1	0	9	219	793	1 mois	115	170	39.3	0.11399	0	0	5.4	73	11.2	2.4		19	13	177	33	45.3	0.9	1.4	4.9
220	35	22	38	3	12			7	50	40	2	5.4	0	16	5	0	19.7	0	0	68	92	femme	150	1.5	0.4	0	17	220	846	1 mois	79	150	35.5	0.363636		0
221	46	22	39	2	18			10	50	48	1		0	17	6	0	16.4	0	0	50	117	femme	158	1.58		0	13	221	849	1 mois	111	158	44.5	0.10991		0
222	45	14	33	2	14			13	60	45.3	1.3	5.6	0	24	6.6	0	11.4	0	0	54	122	femme	164	1.64	1.6	1	10	222	844	1 mois	112	162	42.7	0.182615	0	0	5.9	70	6.8	2.1		39	75	206	94	38.7	1.92	1.64	7.7
223	45	14	37	2	23			14	10	42.4	1.2	6.3	0	11	5.5	0	8.5	0	0	83	117	femme	166	1.66	1.6	0	9	223	839	1 mois	115	166	41.8	0.0415714	0	0	4.9	70	3.1	0.7	2.4	20	34	90	32	34	2.6	1.37	12.3
225	29	45	40	2	34			20	50	42.8	0.9	4.1	0	33	5.3	0	34.4	0	0	64	132	femme	176	1.76	1.7	0	14	225	940	1 mois	116	177	37	0.293255	0	0	5	73	35	6.4		35	54	177	30	48.5	1.9	1.3	19.7
226	44	19	38	2	17			11	10	40.3	0.8	6.4	0	48	6.1	0	27.8	0	0	94	105	femme	160	1.6	2.2	0	8	226	868	1 mois	95.5	162	36.4	0.231707	0	0	5.7	71	9.7	1.1		27	33	480	76	41	2.04	1.66	14
228	41	67	40	2	29			8	70	40.2	1.4	5.5	0	28	5.3	1	19.5	0	0	56	103	femme	160	1.6	0.7	1	14	228	914	1 mois	90	160	34.9	0.333333	0	0	5	63.4	7	2		71	125	62	21	42	1	1.2	13.5
232	30	47	36	2	25			13	80	41.4	0.9	3.2	0	35	5.3	0	13	0	0	77	106	femme	160	1.6	1	0	8	232	902	1 mois	93.5	160	36.5	0.297619	0	0	5.3	68	7			50	59	208	18	52	1.6	1.5	10.7
233	56	16	38	3	13			10	50	43.5	1.1	5	0	15	6.2	1	34.3	1	0	57	98.5	femme	150	1.5	1.1	0	14	233	899	1 mois	89	150	39.5	0.224852	1	1	7	68	8	2.2		26	29	124	15	41	1.18	1.6	12
234	58	18	37	3	15			9	50	44	0.8	5.5	1	19	9.1	1		0	0	32	135	homme	174	1.74	2.4	0	18	234	952	1 mois	121	175	39.5	0.236048	0	0	6	66	6	1.4		13	13	80	15	51	3.6	1.45	14.2
236	21	58	38	2	22			12	10	50	1	6.3	0	310	5.8	0		0	0	155	132	femme	162	1.62	2	1	9	236	903	1 mois	106	162	40.2	0.391625	0	0	4.3	73	14	4.3		38	65	347	141	47	1.5	1.6	12
237	31	8	32	2	11			8	1	48	1.7	4.4	0	16	4.9	0	18	0	0	81	125	femme	162	1.62	0.9	0	7	237	979	1 mois	114	162	43.2	0.185216	0	0	4.4	61	16	3		24	20	165	10	40	0.9	1.4	11
239	49	21	38	3	17			9	60	48	1.4	4.8	0	37	6.5	0		0	0	61	107	femme	150	1.5	1.2	0	16	239	990	1 mois	98	150	43.6	0.17734	0	0	5.4	65	11.5	3.5		42	53	152	36	48	0.93	1.33	23
240	35	17		2	16			13	35	55.9	1.1	5	1	170	7.5	0	34.4	0	0	70	131	femme	153	1.53	1.2	0	13	240	978	1 mois	122	157	49.5	0.124176	0	0	6	63	12	2		19	27	246	141	49	2	1.13	31.7
241	30	18	35	2	10			14	1	44	1.1	5.1	0	44	5.3	0	15.7	0	0	53	115	femme	163	1.63	1.2	0	11	241	980	1 mois	106.5	162	40.6	0.174978	0	0	5.5	65	20.5	2.8		23	83	187	27	41.3	1.1	1.4	13.4
242	37	15	35	2	18			10	1	44.3	1.8	4.8	0	27	5.4	0	7.2	0	0	101	125	femme	168	1.68	0.8	0	13	242	934	1 mois	115	168	40.7	0.183688	0	0	5.3	63	9.5			33	63	268	24	40	0.85	1.4	12
244	59	20	39	3	20			10	30	50	1.3	5.7	0	53	5.6	1	24	0	0	75	112	femme	150	1.5	1.6	0	11	244	989	1 mois	98	152	42.4	0.251121	0	0	5	67	7.2	2.3		21	17	162	21	37	1	1.46	17
246	42	16		2	13			9	40	41.1	1.2	5.7	0	25	5.7	0	20.2	0	0	68	112	femme	165	1.65	1.1	0	8	246	970	1 mois	102	165	37.5	0.227596	0	0	5.8	66	15.3	1.9		26	37	150	12	40.4	0.9	1.13	14
247	33	21	34	2	17			5	20	45	0.8	4	0	29	5.2	1	19.7	0	0	109	127	femme	169	1.69	0.7	0	12	247	975	1 mois	114	169	39.9	0.233823	0	0	5.3	67	8			27	36	192	25	33	0.8	1.36	14.3
248	32	9	31	2	13			4	10	43.1	1.1	6.3	1	29	7	0	15	0	0	76	119	femme	166	1.66	1.6	0	12	248	1009	1 mois	109	166	39.6	0.199561	0	0	5.5	62	14	5		58	63	178	30	29	1.35	1.3	3.3
249	45	12	34	2	16			9	10	41.5	1.6	3.8	0	9	6.1	0	10	0	0	91	99	femme	155	1.55	0.4	1	9	249	987	1 mois	91	155	38	0.205457	0	0	5.8	65	13	2.5		21	21	193	13	45	0.75	1.2	3.5
250	29	15	33	2	14			3	12	45	1.7	4	0	13	5.5	0		0	0	45	117	femme	160	1.6	1.5	0	11	250	1101	1 mois
251	48	11		2	18			5	70	42.6	1.3	4.3	0	22	5.2	0	21.1	0	0	74	108	femme	159	1.59	0.9	1	8	251	1000	1 mois	98	159	38.8	0.223227	0	0	5.7	67	6.5	2.1		23	9	183	19	41	0.99	1.28	12.7
253	41	21	36	2	13			5	5	40	1.1	4.9	0	15	5.3	0	10.6	0	0	59	102	femme	160	1.6	0.4	0	7	253	1008	1 mois	90.5	160	35.4	0.302632	0	0	5.3	61	12.5			23	35	154	9	42.2	0.77	1.34	7
254	44	65	36	3	34			7	50	45	1	5	1	21	10.2	0	36.2	0	0	65	145	homme	180	1.8	3.5	0	12	254	1032	1 mois	123	179	38.4	0.34375		0
257	41	18	36	3	13			3	30	53.2	1.7	3.8	0	50	8.9	0	15	0	0	75	166	femme	178	1.78	0.9	1	10	257	1095	1 mois	153	178	48.3	0.149787	0	0	6.4	71	7.4	2.4		25	28	181	25	41	1.9	1.25	11
259	54	64	41	3	35	6		23	90	40	0.8	5.8	1	733	10	1	26.5	0	0	148	125	homme	177	1.77	4.2	0	13	259	1073	1 mois	106	177	33.8	0.407048	0	0	6.3	68	20	10	10	50	68	580	366	40	1.8	1.16
260	39	54	38	2	29			6	80	40.5	1.1	5.1	0	20	5.5	0	16.5	0	0	64	109	femme	164	1.64	0.9	1	10	260	1082	1 mois	99	164	36.8	0.239464	0	0	4.8	64	7.8	1.2		53	74	127	10	49	0.92	1.45	0.6
261	47	29	36	2	16			20	30	41.6	1.6	5.2	0	31	5.1	0	9.8	0	0	96	125	femme	173	1.73	0.7	0	9	261	1089	1 mois	110	173	36.7	0.298939	0	0	5.7	73	23.1	3.6		23	31	180	17	44.5	1.04	1.37	1
262	26			2					10	45.9			0			0		0	0		137	femme	173	1.73		0	9	262	1035	1 mois	118.5	173	39.6	0.297535	0	0	5	73	10	4.1		38	84	166	45	38	1.9	1.4	13.5
263	46	10	35	3	18			5	30	55.4	1	3.9	1	36	10.3	1	17.5	0	0	86	133	femme	155	1.55	2.7	0	10	263	1097	1 mois	115	155	47.9	0.246787	0	0	5.4	62	9.5	3.7		13	6	210	11	35.2	1.53	1.56	164.5
264	33	5	35	2	14			6	10	43			0	18	4.7	0	11	0	0	51	110	femme	160	1.6		0	8	264	1092	1 mois	106	160	41.6	0.0869565	0	0	5.6	71	6.7	1.5		21	22	142	11	40.8	1.76	1.56	13.8
265	48	24	38	2	16			10	40	40.6	1	4.1	0	21	6.2	0	24.7	0	0	48	125	femme	175	1.75	0.6	0	9	265	1080	1 mois	109	175	35.6	0.330323	0	0	5.5	65	10.7	2.6		35	47	125	14	49	0.98	1.26	13.1
267	35	49	38	2	25			6	70	40	1.1	6	0	22	6.2	0	40.1	0	0	72	115	femme	168	1.68	1.7	0	13	267	1111	1 mois	108	170	37.4	0.157516	1	0	7	67	10	3	7	73	149	231	27	43.7	1.8	1.3	26.5
269	33	69	41	2	35			9	40	47	0.9	4.5	1	48	7.2	0	35.6	0	0	80	135	homme	172	1.72	0.8	0	11	269	1087	1 mois	123	172	42.4	0.196592	0	0	5.4	69	13.3	3.2		62	117	180	48	45	1.16	1.51	13.5
270	54	34	39	2	22			9	30	40.4	0.9	4.5	0	62	5.9	0	25.3	0	0	56	110	homme	165	1.65	1.3	0	9	270	1072	1 mois	103	166	37.4	0.166915	0	0	4.9	64	18.4	3.8		28	50	139	36	44	1.62	1.53	10.5
272	45	15	35	3	13			8	60	40.3	1.5	5.5	0	30	5.4	1	28.9	0	0	71	98	femme	156	1.56	2.1	1	14	272	1171	1 mois	83	156	34.1	0.40366	1	0	8.5	63	10			38	39	115	49	27			29
273	33	158	35	3	59			14	70	49.7	0.8	5.3	1	72	8.2	0	40.5	0	0	83	147	homme	175	1.75	1	0	11	273	1147	1 mois
274	34	17	33	2	16			8	50	56	1.1	4.5	0	27	5.3	0	42.3	0	0	84	136	femme	154	1.54	1.7	1	8	274	1153	1 mois	118.5	155	49.5	0.228132	0	0	5.4	66	7.8	2.6		49	65	226	35	42	1.51	1.4	13.8
275	50	31	34	3	21	0		12	70	41.5	1.3	5.8	0	18	5.3	1	22.7	0	0	62	110	femme	163	1.63	2.6	0	9	275	1134	1 mois	96	162	36.6	0.321267	0	0	5.1	68	8.3	1.7		47	54	143	14	43.5	1.23	1.2	10.6
276	21	24	37	2	19			4	30	40.7	1.1	3.9	1	56	7.4	0	45.3	0	0	50	108	femme	163	1.63	0.9	0	8	276	1105	1 mois	99	163	38.6	0.216463	0	0	6.7	70	5.1	1.4		24	48	122	48	52	0.9	1.68	23.7
277	31	35	42	2	21			10	10	44	1.2	5	0	18	6.7	0	18.1	0	0	60	127	femme	161	1.61	0.8	0	9	277	1120	1 mois	108.5	171	37.1	0.29744	0	0	6	75	9	2.2		28	28	140	30	50	0.74	0.96	9.8
279	40	15	37	2	13			5	5	44.7	1.2	4.9	0	16	5.2	0		0	0		110	femme	157	1.57	1.3	0	8	279	1133	1 mois	98	157	39.8	0.248049	1	0	7.5	78	4.4	1.3		16	12	133	25	39	2.07	1.4	12
280	25	14	37	3	11			17	10	44	1	4.4	0	16	5.8	0	28	0	0	48	116	femme	161	1.61	0.9	0	14	280	1183	1 mois	100	162	38.7	0.312515	0	0	6.4	71	9.2	1.9		14	24	194	161	45	1.34	1.52	4.4
283	33	60	43	2	27				80	43.6	0.8	4.4	1	79	8	1	68	0	0	72	113	femme	161	1.61	0.8	0	13	283	1258	1 mois
284	36	23	37	2	18			5	40	43	0.9	4.5	0	21	6.4	0	21.7	0	0	63	112	femme	163	1.63	1.22	0	9	284	1125	1 mois	103	166	37.4	0.197466	0	0	5.9	65	7.2	1.1		25	30	144	15	43	1.43	1.27	2.1
285	54	25	38	2	15			5	50	46.4	0.91	5.4	0	17	6.4	0	30.6	0	0	49	147	homme	178	1.78	1.33	0	8	285	1121	1 mois	130	178	41.1	0.250774	0	0	5.8	62	9.4	3.2		24	49	126	14	49	1.25	1.4	15
286	38	40	40	2	20			6	50	40.4	0.7	6.2	0	46	5.7	1	35.3	0	0	66	103.5	femme	160	1.6	3.1	0	8	286	1124	1 mois	91	162	34.7	0.316456	0	0	5.2	69	8.5			37	63	178	27	42.6	2.12	1.48	13.6
291	39	54	43	3	20			15	40	40	0.9	7	1	48	6	1	30	0	0	49	134	homme	184	1.84	3.26	0	16	291	1248	1 mois
292	55	22	33	3	24			11	60	46	1.1	5.6	1	111	12.5	1	15.6	0	0	66	115	femme	158	1.58	2.1	0	10	292	1262	1 mois	95	157	38.5	0.3803	1	0	7.5	66	9.8	2.6		35	30	201	81	37	1.85	1.7	6.7
293	44	30	38	2	19			11	30	40.3	1.4	5.8	0	16	5.4	0	12	0	0	71	125	femme	166	1.66	1.3	1	12	293	1263	1 mois
294	25	15	36	2	16				40	40.2	1.33	4.4	0	94	5.8	0	15.7	0	0	90	121	femme	169	1.69	1.25	0	11	294	1223	1 mois	101	169	35.4	0.403246	0	0	5.15	70	12	3	9	42	59	83	25	43	0.9	1.35	18
295	40	25	35	2	8			5	25	42.7	1.5	4.7	0	38	6.4	0	19	0	0	42	112	femme	162	1.62	1.2	0	66	295	1237	1 mois
298	51	28	37	3	20			6	10	42.5	1.2	6	1	6	7	1		0	0	65	96	femme	151	1.51	0.8	0	14	298	1259	1 mois	88	151	38.6	0.205141		0
299	49	28	37	2	23			14	10	58	1.3	6.1	0	29	6.3	1	39	0	0	75	131	femme	150	1.5	1.16	0	11	299	1244	1 mois	115	150	51	0.214047	0	0	6.8	68				81	49	117	17		1.9
301	45	19	33	2	16			3	10	43	1.05	4.41	0	12	6.2	0	12.8	0	0	69	111	femme	160	1.6	0.73	0	7	301	1269	1 mois	94	160	36.7	0.361702	0	0	5.1	62	7.7	2.8		26	33	200	14	44	1.06	1.3	14.5
309	42	118		2	47			9	80	44	1.1	6.3	0	36	5.6	0	32.5	0	0	46	145	homme	182	1.82	2.3	0	11	309	1249	1 mois	134	183	40.1	0.176877	0	0	5.8	68	10.7	2.1		91	206	100	21	43.4	2.32	1.23	18
312	40	24	39	2	18			15	1	40	1.7	5.6	0	22	5	0	12	0	0	115	101	femme	160	1.6	0.9	0	12	312	1398	1 mois	89	160	34.7	0.324324	0	0	5	62	8	1.3		22	20	206	14	42.7	0.95	1.4	8.6
313	40	14		2	16			10	1	58	1.4	4.5	0	28	6.5	1	25.7	0	0	55	138	femme	153	1.53	2	0	21	313	1238	1 mois	121	153	51.7	0.213897	0	0	5.6	68	21	5.2		57	125	171	76	43	3.18	1.4	17
314	41	24	47	3	20	2		23	80	43.3	1.04	6.6	1	102	7.2	1	29.7	0	0	68	127	homme	170	1.7	2.65	0	10	314	1273	1 mois	107	170	37	0.365297	0	0	5.9	67	22.4	4.1		26	24	235	56	43	2	1.45	11.5
315	29	14	34	2	18				20	45	1.13	3.7	0	23	5.6	0	16.8	0	0	64	120	femme	163	1.63	0.7	0	12	315	1274	1 mois	113	163	42.6	0.130652	0	0	6.2	66	9.4	3.2		68	105	208	141	39.3	0.98	1.53	16
316	42	9	37	2	29			10	25	47.7	1.19	6.4	1	51	10.3	0	16.5	0	0	94	133	homme	167	1.67	3.23	0	13	316	1282	1 mois	118	167	42.3	0.237051	0	0	6.2	71	11	2.6		44	37	180	16	41	2	1.42	0.1
317	54	73	40	3	32			17	70	47		3.8	0	29	6	1	21	0	0	77	107	femme	156	1.56	1.28	0	12	317	1317	1 mois	99	156	40.7	0.17331	0	0	5.6	70	11	3.2		43	47	123	26	45	1.72	1.53	5.8
323	44	35	43	3	28			13	95	40.4	1.14	8.1	1	53	7.2	1	18	0	0	43	102	homme	160	1.6	2.5	0	9	323	1318	1 mois	88	160	34.9	0.368421	0	0	6	74	9	3		35	41	89	20	47	1.94	1.5	4.9
324	49	18	34	3	12			11	20	41.7	1.47	6.2	0	21	5.3	1	9.5	0	0	79	104	femme	158	1.58	1.08	0	25	324	1310	1 mois	96	156	39.5	0.192354	0	0	5.1	55	4			4	8	40	73	30	1.24		6.5
327	38	33	37	2	17			11	10	41.4	1.23	4.9	0	11	5.9	0	18.5	0	0	76	104	femme	158	1.58	0.7	1	11	327	1314	1 mois	99	158	39.7	0.120221	0	0	5.5	75	10			51	78	259	158	38	0.9	0.9
328	41	29	39	2	23			8	70	41.5	0.8	5.7	0	29	6.4	1	18	0	0	42	132	homme	178	1.78	2.3	0	10	328	1315	1 mois	122	178	38.6	0.18943	0	0	6.2	80	9	3.1		39	48	118	31	48	2.9	1.4	13.8
329	46	24		3	14				10	38.5			0	15	4.7	1		0	0	42	84	femme	147	1.47		0	12	329	1364	1 mois	74	147	34.2	0.333584		0
333	51	24	39	2	21			11	90	43.7	1.26	5.6	0	22	5	0	11	0	0	64	132	femme	176	1.76	0.86	0	11	333	1344	1 mois	122	175	39.8	0.183284	0	0	5.6	70	8.3	2.7		38	52	160	24	47	1.07	1.3	9.2
334	33	58	36	2	28			19	50	40.8	0.68	5.5	0	36	5.1	0	9	0	0	72	141	homme	186	1.86	2.6	0	8	334	1387	1 mois	122	186	35.3	0.34856	0	0	5.3	70	11.2	2.5		48	88	208	30	41	1.58	1.33	7.9
335	40	18	36	2	16			15	10	44	1.01	5.5	0	19	5	0	13.3	0	0	90	112	femme	159	1.59	1.54	1	11	335	1389	1 mois	99	159	38.9	0.266407	0	0	5.9	60	7.4	1.7		32	32	188	32	39	1.65	1.62	10
337	33	22	36	2	12			8	70	46.7	1.15	5.1	1	31	7	0	22	0	0	92	105	femme	150	1.5	1.02	1	15	337	1439	1 mois	94.5	149	42.6	0.215385	0	0	4.7	69	11	2	9	20	32	74	29		1.5	1.2	16
340	36	33	39	3	22			12	20	50	0.94	3.5	0		6.6	1	16.5	0	0	85	124	femme	160	1.6	0.72	0	39	340	1455	1 mois
342	37	38	33	2	23			14	1	40.2	1.33	6.6	0	27	5.1	0		0	0	55	99	femme	157	1.57	1.45	0	8	342	1478	1 mois
343	29	31	38	2	33			18	80	42.2	0.9	5.2	0	43	5.7	0	16.2	0	0	95	96	femme	151	1.51	1.06	0	8	343	1441	1 mois	84	151	36.8	0.307712		0		64								41		1.15	7.5
344	26	45	34	2	24			13	1	43.3	1.05	4.3	0	24	5.5	0	16	0	0	76	115	femme	163	1.63	0.86	1	11	344	1410	1 mois	105.5	166	38.3	0.195564	0	0	5.3	71	11.3	3.2		83	171	181	35	43	1.3	1.8	17
345	47	30	34	3	23			17	1	42.6	1.25	4.8	0	107	5	1	12	0	0	103	98	femme	153	1.53	0.7	0	14	345	1415	1 mois	90	153	36.5	0.202647		0
347	29	28	37	2	20			16	80	42	1.1	5.5	0	88	5.2	0	19.5	0	0	58	95	femme	150	1.5	1.6	0	37	347	1464	1 mois	83	150	38.9	0.309677		0
349	30	31	36	2	20			5	60	48.4	1.2	5	0	38	4.6	1	41.3	0	0	70	140	homme	170	1.7	1.7	0	8	349	1446	1 mois	120	170	41.5	0.295203	0	0	5.4	79	16	4		58	108	122	33	47	0.95	1.4	17.2
350	24	28	39	2	29			15	30	38	1.02	3.8	0	26	5.5	0	9.3	0	0	60	126	homme	185	1.85	0.65	0	14	350	1473	1 mois	115	185	33.6	0.272025	0	0	5.5	68	14	3.5		27	33	145	27	45.6	0.9	1.52	5.6
353	29	13	30	2	17			12	15	64.1	1.6	6.8	0	39	4.1	0	12	0	0	95	162	femme	159	1.59	3.66	0	17	353	1491	1 mois	148	159	58	0.141704		0
354	23	24	41	2	17			15	50	40.6	1.2	4.8	0	15	6	0	21	0	0	82	108	femme	163	1.63	0.6	0	8	354	1447	1 mois	96	164	35.8	0.288618	0	0	5.3	71	13	3.3		59	72	176	18	41.6	0.93	1.56	9
358	46	44	41	3	24			11	20	46	1.45	5.6	0	38	5.3	1	18.7	0	0	70	151	homme	181	1.81	1.45	0	14	358	1469	1 mois	135	183	40.4	0.231557	0	0	6	73	16.7	6		47	81	226	32	44	2.15	1.38	0.3
359	47	17	35	3	15			14	1	41.7	1.67	6.4	0	17	4.9	1	12.6	0	0	62	112	femme	164	1.64	0.6	0	14	359	1456	1 mois	100.5	164	37.9	0.256926	0	0	5.4	68	10.2	2.7		21	23	170	15	36.5	1.3	1.4	10.3
361	54	37	37	3	18			3	45	41.8	1.12	3.4	1	35	7	0	23.3	0	0	82	107	femme	160	1.6	0.6	0	12	361	1359	1 mois
362	47	32	40	3	19			20	10	41.6	2.06	4.3	0	44	5.5	1	17	0	0	46	108	femme	161	1.61	2.06	0	11	362	1460	1 mois	97.5	161	38.1	0.24307	0	0	6.1	69	13	1.9		35	51	119	28	48	2.2	1.1	15
363	30	65	38	2	40			5	60	41.7	0.8	5.1	0	59	5.5	0	11.6	0	0	64	104	femme	158	1.58	1.8	0	8	363	1461	1 mois	95	158	38.1	0.216398	0	0	5.5	73	10.3	3.1		53	59	166	103	44	1.65	1.6	10.3
364	35	54	37	2	19			10	65	39	1.55	5.2	0	30	5.7	1	28.6	0	0	84	101	femme	161	1.61	0.9	0	10	364	1545	1 mois	93	161	36.1	0.22101	0	0	4.9	68	16	3	13	18	42	109	27	42.5	1	1.22	14
365	24	10	33	2	12			6	15	40.2	1.1	3.8	0	23	4.8	0	31	0	0	44	99	femme	157	1.57	2.1	0	8	365	1847	1 mois
366	55	41	34	3	9			8	80	42.5	0.86	4.7	1	85	10.5	1	27.2	0	0	63	125	homme	170	1.7	1.6	0	9	366	2105	1 mois	107	170	37	0.341232	1	0	7	70	10	3.7		14	31	240	76	32.7	0.97	1.23	10
368	53	14	37	2	17			21	30	40.8	1.6	6.1	0		5.7	0	11.2	0	0		112	femme	165	1.65	1.2	0	9	368	1476	1 mois	103	164	38.4	0.204836	0	0	5	66	27.3	5.6		63	83	172	55	53	1.35	1.2	7.4
369	37	11	32	2	8			6	1	43.3	1.6	4.4	0	30	5	0	11.7	0	0	41	113.5	femme	162	1.62	2.1	0	16	369	1494	1 mois	102	162	38.9	0.240134	0	0	6	66	10			40	44		67	32	1.72	1.03
370	45	51	34	3	49			11	50	54.7	0.4	4.3	1	52	8.3	0	17.5	0	0	75	160	femme	172	1.72	3.2	0	9	370	1532	1 mois	145	171	49.6	0.174338		0
372	46	14	42	3	14			15	1	43	1.15	4.8	0	24	6.4	1	13	0	0	52	114	femme	163	1.63	1.85	0	9	372	1501	1 mois	101	163	38.1	0.273238	0	0	5.5	75	12	2.8	9	40	64	92	80	46	1.4	0.95	7.9
375	46	15	33	2	20			8	10	42.6	1.16	4.5	0	30	6.5	0	22	0	0	66	115	femme	157	1.57	3.16	1	12	375	1515	1 mois	102	157	41.4	0.243548	0	0	6.02	69	8			19	22	87	71	37.7	3.87	1.2	12.9
378	23	37	40	2	22			8	70	41.7	0.85	4.3	0	42	5.9	0	26.4	0	0	40	104	femme	158	1.58	1.7	0	9	378	1509	1 mois	91	158	36.5	0.312575	0	0	5.5	77	11.5	1.3		44	70	118	29	45.7	1.4	1.9	14.4
379	49	21	35	2	17			12	40	43.1	1.3	5.3	0	25	5.6	0	12	0	0	69	97	femme	150	1.5	1.66	0	12	379	1622	1 mois	91	150	40.5	0.147239	0	0	5.2	72	10.2	1		42	62	189	33	44	1.53	1.9	13
382	31	24	37	2	17			10	30	40.3	0.8	5.9	0	15	5.4	0		0	0	82	123	femme	175	1.75	1.54	0	9	382	1581	1 mois	111	175	36.2	0.258412	0	0	5.1	74	13	1		28	28	179	29	46	1.38	1.3	31
384	35	17	33	2	19			7	1	41.5	1.3	4.7	0	17	5.2	0	14	0	0	60	120	femme	170	1.7	0.57	0	8	384	1631	1 mois	113	170	39	0.146597	0	0	5.1	72	9.4	1.6		29	33	124	28	36.7	0.76	1	12
386	46	23	37	2	26			16	10	46.8	1.3	6.8	0	20	5.9	0	15.2	0	0		150	homme	179	1.79	1.11	0	8	386	1642	1 mois	135	179	42.1	0.2146	0	0	4.2	64	10.7	3	7.7	12	14	52	10	45	0.8	1.24	6.1
387	31	27	36	2	24			8	45	41	0.85	5.4	0	69	5.8	0	14	0	0	147	104	femme	160	1.6	3.3	1	9	387	1651	1 mois	93.5	160	36.5	0.2625	0	0	5.6	71	15.5	0.4		59	92	128	92	48	2.1	1.3	1.1
388	31	23	33	2	19			6	20	41	1.03	4.7	0	24	5.6	0		0	0	43	101	femme	155	1.55	0.75	0	12	388	1638	1 mois	91	155	37.9	0.244275	0	0	5.4	71	14	4.1		44	64	97	24	39.6	1.1	1.2	19.6
390	56	27	34	3	15	11		33	50	43.8	1.35	5.8	1	33	8	1	22.5	0	0		142	homme	180	1.8	1.4	0	56	390	1752	1 mois
394	35	14	36	2	27			8	20	44.1	1.2	5.5	0	28	5.4	0	13.5	0	0	71	120	femme	165	1.65	2.55	0	9	394	1731	1 mois	107	165	39.3	0.250301	0	0	5.5	64	6	1.4		30	17	140	32	41	1.47	1.3	12.5
395	50	56	39	3	25			14	40	38	0.74	6	1	44	8.1	0	35	0	0	91	106	femme	163	1.63	2.15	1	9	395	1728	1 mois	89	163	33.5	0.429537	0	0	6.4	70	16.3	4.2		45	64	242	73	49	1.75	1.26	14.6
396	35	23	42	2	23	2		22	40	56.2	1.1	5.8	0	43	5	1	20.3	0	0	57	184	homme	181	1.81	1.12	0	8	396	1666	1 mois	162	181	49.5	0.21548	0	0	5.3	72	18	4.2		55	55	143	37	43	1.45	1.43	14.2
399	33	10	32	3	18			4	10	82	1.35	4.2	1	19	7	0	27	0	0	109	250	femme	175	1.75	0.63	0	14	399	1692	1 mois					0	0	8.5	67	9.3	1		32	36	181	15	42	1.01	1.46	28.4
401	58	38	36	3	22			21	80	40.3	0.97	4.6	1	21	7.6	1	19.5	0	0	35	115	homme	170	1.7	1.25	0	13	401	1704	1 mois	95	175	31	0.467836	0	0	4.8	62	25	6.8		21	39	36	18	39	0.9	1.3	7.1
403	47	23	34	2	13			73	70	40	1.02	4.3	1	40	6.8	1	64	0	0	51	105	femme	163	1.63	1.3	0	8	403	1749	1 mois	91	163	34.3	0.362906	0	0	5.6	67	20	2	18	25	35	53	23	42	1.52		18.5
404	48	30	40	2	24				40	43.2	0.9	5.3	1		9.5	0	16	0	0		108	femme	158	1.58	0.83	0	9	404	1745	1 mois	97	158	38.9	0.241281	1	0	7	71	12.4	2.7		29	32	247	37	42.3	1	1.13	8.8
405	39	52	36	2	40			11	90	44.4	1.16	4.2	0	69	5.5	0	18	0	0	69	136	femme	175	1.75	2.48	0	9	405	1850	1 mois	118	175	38.5	0.302839	0	0	5.5	69	16	2.6		45	39	119	20	41	1.16	1.5	15
406	54	29	34	2	18			14	70	42		4.6	1	38	8.8	1	21	0	0	64	112	femme	164	1.64	1.5	0	8	406	1741	1 mois	99	164	36.9	0.290438	1	0	7.2	70	15			38	50	58	37	38	1.7	1.05	17.2
409	25	15	37	2	11			15	10	42	1.04	4.1	0	20	5.4	0	14.3	0	0	68	109	femme	161	1.61	0.9	0	11	409	1761	1 mois	99.5	161	38.5	0.214944	0	0	5.2	67	11			20	25	62	16	40.7	1.15	1.2	12
412	58	26	35	3	22				75	50	1.14	5	0	23	6	1	17	0	0	69	145	femme	170	1.7	1.15	0	11	412	1756	1 mois	131	170	45	0.19244	0	0	5.3	63	32.6	6.3		39	49	164	32	39.2	1.5	1.12	9.6
419	49	19	35	3	27			18	10	60	1.6	3.3	0	22	5.2	0	6.7	0	0	66	168	femme	168	1.68	0.67	0	14	419	1828	1 mois	150	168	53	0.184729	0	0	6	70	13	3.9		32	27	263	83	41.5	1.2	1.4	17
420	30	7	37	2	20			8	50	46.1	0.97	3.1	0	15	6	0	19.5	0	0	74	121	femme	162	1.62	0.73	0	7	420	1935	1 mois	108	162	41.2	0.234699	0	0	5.7	74	17			31	8	75	11	40	0.5	0.74	14
421	38	32	38	2	21			8	10	44	0.8	5.3	0	16	6.3	0	19	0	0	109	126	femme	170	1.7	0.76	0	9	421	1831	1 mois	111	170	38.4	0.27907	0	0	4.85	66	9	2	7	26	42	114	16	40.5	1.1	1.17	11
423	34	16	35	3	14			14	50	48	0.83	3.4	0	37	5.78	0	46.6	0	0	55	122	femme	158	1.58	0.96	0	11	423	1840	1 mois	109	156	44.8	0.218157	0	0	5.5	75	13.3	4.3		32	48	133	90	42	1.2	1.3	34.5
427	23	17	35	2	16				1	50.2	1.2	5.7	0	16	5.1	0	10.4	0	0	68	113	femme	150	1.5	1.5	0	9	427	1798	1 mois	101.5	150	45.1	0.202643	0	0	4.3	73	12.5	3.7		18	21	151	12	40.4	1.13	1.43	4.4
430	54		33	2				5	30	40	1.13	5.8	0	32	5.7	0		0	0	85	99	femme	158	1.58	1.7	0	8	430	1796	1 mois	89	157	36.1	0.273299	0	0	5.2	72	15.7	3.6		33	53	194	96	41.3	1.78	1.21	10.3
432	42	28	35	2	18			8	60	44	0.33	3.6	1	23	7	0	22.3	0	0	61	150	homme	183	1.83	1.45	0	42	432	1921	1 mois	130	183	39	0.301762	0	0	6	75	18	12		13	23	90	18	30	1.5
435	40	18	34	2	18			12	40	45.3	0.86	5.7	0	32	5.2	0	15.3	0	0	60	105	femme	151	1.51	2.47	0	7	435	1807	1 mois	97	151	43.1	0.166675	0	0	5.9	69	13	4.7		42	51	159	46	40.8	2.15	1.1	15
437	31	72	34	2	35			12	90	40.5			0		6.1	0	22.7	0	0	68	124	homme	175	1.75		0	8	437	1843	1 mois	123	175	40.1	0.0210804	0	0	5	75	13.5	3.8		48	76	140	27	43	1.78	1.46	12.3
440	57	23	33	3	25			21	50	46	1.05	4.3	0	48	5.8	1	17.9	0	0	101	112	femme	157	1.57	0.88	0	10	440	1965	1 mois	104	156	42.7	0.158801	0	0	6.2	72	17	4		25	47	200	53	43	1	1.27	15
441	44	16	37	2	14			15	1	43	0.9	5.2	0	46	5.8	1	18.2	0	0	58	122	femme	168	1.68	2.16	0	9	441	1966	1 mois	109	168	39	0.252722	0	0	5.5	71	20	4.4		42	39	181	50	44	1.9	1	14.4
442	38	9	31	2	15			8	1	51	1.9	4.5	0	9	5	0	7.8	0	0	53	121	femme	150	1.5	0.75	0	10	442	1951	1 mois	109	154	45.9	0.185328	0	0	5.5	65	5.3	0.8		19	14	153	11	38.1	1.1	1.27	5.2
447	35	46	37	2	23			13	30	40.1	1.1	6.4	0	20	5.2	0	103	0	0	51	106.6	femme	164	1.64	0.88	0	11	447	1958	1 mois	94	163	35.4	0.320122	0	0	5	78				17	34	138	42	45	1
448	39	11	37	2	16			7	1	40	0.6	4.7	0	23	5.7	1	14.6	0	0	68	100	femme	158	1.58	3.03	0	8	448	1876	1 mois	84.5	158	33.9	0.412344	0	0	5.1	71	6			27	39		30	45	2.95	1.05	19.7
449	24	52	40	2	27			12	30	49.1	0.98	4.8	0	19	5.5	0	10.4	0	0	63	142	femme	170	1.7	1.2	0	9	449	1920	1 mois	128	170	44.3	0.200717	0	0	5.9	71	14	3	11	43	99	69	71	45	1.47	1.27	45
452	47	30	36	3	24			9	60	43.3	1.2	6.8	0	130	5.4	1	24	0	0	98	108	femme	158	1.58	2.1	1	11	452	2006	1 mois	91.5	158	36.5	0.361921	0	0	5.7	72	8.3	2.9		38	68	222	119	42.4	1.83	1.3	24.7
455	39	15	37	2	24			10	20		0.8	5.3	0	21	6	0	15	0	0	110	105	femme		0	0.81	0	7	455	1982	1 mois	96			0.0857143	0	0	6.3	68	12	3		42	37	195	24	38.5	2	1.11	11.3
457	48	80	43	3	75			17	40	42.3	0.9	6.5	1	36	6.3	1	17.8	0	0	58	140	homme	182	1.82	2	0	7	457	1977	1 mois	124	182	37.4	0.279769	0	0	6.45	69	14	3	11	41	81	57	26	46	2.1	1.07	14.5
463	28			2					5	41.5			0			0		0	0		127	femme	175	1.75		0	9	463	2195	1 mois	116	175	37.9	0.218092	0	0	5.9	73	19	5.7		36	45	182	22	41	1.55	1.21	9.2
466	49	22	35	3	13			12	80	45.1	1.5	6.7	1	33	13.9	1	15	0	0	73	111	femme	157	1.57	2.4	0	15	466	2050	1 mois	97	157	39.4	0.28353	1	0	8.4	66	5.6	1.5		33	41	212	87	37.5	2.8	1.36	14.1
469	49	12	30	3	11			8	1	69.8	0.93	4.1	1	21	14	1	24.5	0	0	56	190	femme	165	1.65	0.53	0	15	469	2127	1 mois	165	165	60.6	0.205023	0	0	5.3	62	12			31	36	50	30	28		1.4
470	25	10	34	2	17	2		24	7	40	1.12	5.9	0	21	5.5	0	12.1	0	0	56	102	femme	160	1.6	0.96	0	8	470	2206	1 mois	91	160	36	0.289474	0	0	5.7	70	37.2	9.3		30	28	138	34	44	1.34	1.1	10.8
477	33	26	36	2	16			9	10	44.4	0.9	3.1	0	15	5.2	0	23.8	0	0	80	123	femme	167	1.67	0.5	0	11	477	2153	1 mois	111	167	39.9	0.225236	0	0	6	74	14	2.4		32	52	182	9	41	1	0.85	23
480	44	10	36	3	15			9	10	40	0.64	7.1	0	38	5.8	1	27.3	0	0		102	femme	161	1.61	3.6	0	9	480	2225	1 mois	90	161	34.7	0.322602	0	0	5.7	72	7.2	1.9		22	24	148	24	40.6	2.25	1.22	26
484	32	16	33	2	17			11	40	47.3	0.9	5.6	0	21	5.4	0		0	0	73	124	femme	162	1.62	0.9	0	7	484	2217	1 mois	113.5	162	43	0.179825	0	0	5	60	9.8	2.7		22	22	158	12	39.5	1.15	1.23	13.3
486	50	21	38	2	21			11	60	40	0.67	4.2	1	44	9.1	1	57	0	0	71	104	femme	159	1.59	4.8	0	14	486	2212	1 mois	83.5	159	33.1	0.502482	0	0	6.2	68	12	1.8		30	37	175	22	43.5	2.4	1.3	24
491	33	28	35	3	16			8	15	42.8	5.6	0	0	40	5.3	1	13	0	0	57	111	femme	161	1.61	0.8	1	11	491	2250	1 mois	103	166	37.4	0.17317	0	0	4.5	69	10.5	3		22	27	154	64	39.5	1.03	1.23
497	42	33	33	3	13			12	10	49.9	1.1	5.5	0	55	4.9	0	9.6	0	0	85	129	femme	157	1.57	1.23	0	8	497	2320	1 mois	113	157	45.8	0.237468	0	0	6	67	8	1	7	40	119	113	65	40.3	1.72	1.13
506	59	35	37	2	33	3		22	70	43	1.2	4.6	0	13	0	1	39	0	0	56	97	femme	150	1.5	0.9	0	8	506	2366	1 mois	89	150	36.8	0.196319	0	0	5.5	68	9			30	37	66	18	44		1.4	21.3
508	35	91	41	3	60			12	60	40	1	6.7	0	23	5.4	1	34	0	0	67	100	femme	160	1.6	6.9	0	10	508	2375	1 mois	88	160	34.3	0.333333	0	0	5.2	74	12	3		46	97	182	19	44	3.7	1.24	14.7
510	49	22	38	2	12			10	60	43.3	1.4	4.5	0	18	4.7	1	16	0	0	75	115	femme	163	1.63	1.74	0	9	510	2401	1 mois	102	163	38.4	0.267614	0	0	5.6	70	42	8.6		29	39	167	21	45	1.46	1.38	10.3
513	51	19	31	3	14			5	50	58.6	1.25	6.2	1	33	7	1	40	0	0	77	163	femme	167	1.67	1.3	0	9	513	2365	1 mois	141	167	50.7	0.235855	0	0	6.1	68	8	0.4		19	26	148	22	40	2.1	1.07	41
516	28	15	35	2	19			9	20	45.8	1.3	5.9	0	31	6.1	0	31.4	0	0	64	126	femme	166	1.66	0.71	0	8	516	2364	1 mois	111.5	166	40.5	0.253896	0	0	5.2	68	11.3	2.2		28	31	116	25	41.7	0.8	1.15	11.4
517	39	29	36	2	14			10	10	41.3	1.05	4.6	0	20	5.6	0	15.4	0	0	67	107	femme	162	1.62	0.7	0	8	517	2382	1 mois	98	161	37.8	0.217444	0	0	4.3	71	10	3	7	27	52	62	26	43.3	1.38	1.2	7.2
519	35	15	37	2	13			13	50	35.8	1.07	4.3	0	17	5	0	48	0	0	84	85	femme	154	1.54	1.22	0	8	519	2392	1 mois	72	154	30.6	0.50564	0	0	5.3	65	9.8	1.3		19	22	180	15	40.6	1.2	1.2	32
520	59	15	34	3	16			8	80	43	0.9	7.1	1	26	14	1	23.2	1	0	59	110	femme	160	1.6	5.6	0	9	520	2343	1 mois	91	160	35.8	0.413043		0
522	31	12	32	2	13			8	1	40.2	1.27	4.8	0	16	5.8	0	29.7	0	0	78	100.5	femme	157	1.57	1.6	0	8	522	2488	1 mois	89.7	155	37.3	0.277796	0	0	5.3	71	8.4	2.2		82	234	173	29	40	2.2	1.23	25
524	36	29	34	2	18			9	50	47		4.5	0	52	5.6	0	32.8	0	0	67	145	femme	175	1.75	2.46	0	7	524	2520	1 mois	128	174	42.3	0.248402	0	0	5.1	76	11	3.3		34	57	157	23	42	2.52	1.3	18.6
525	40	17	30	2	11			7	0.1	42	1.22	4.5	1	71	8.3	1	25.6	0	0	47	101	femme	155	1.55	1.66	0	9	525	2367	1 mois	87.5	154	36.7	0.329771	0	0	5.9	68	8	2	6	92	474	85	135	39.2	0.77	1.21	15.2
527	40	12	37	2	7			11	0.1	44		5	0	24	6	0	10.8	0	0	46	119	femme	160	1.6	0.92	0	14	527	2605	1 mois	108	165	39.7	0.2	0	0	5.5	62	9	2	7	21	14	45	12	39.6	1.4	1.07	8.7
529	39	36	35	2	29			21	40	43.6	0.7	4.8	0	23	5.2	0		0	0	70	108	femme	158	1.58		0	8	529	2513	1 mois	99	157	40.2	0.197412		0
530	37	57	32	2	36			9	1	43.5	1.22	6.4	0	12	4.8	0	12.3	0	0	82	121	femme	167	1.67	1.68	0	9	530	2602	1 mois	108	167	38.8	0.253523	0	0	5	73	10.8	3.3		22	21	179	5	43	1.43	1.13	12.6
531	54	35	39	2	15			15	60	39.5	0.9	6	1	48	7.1	0	29	0	0	56	105	femme	164	1.64	1.7	0	9	531	2669	1 mois	88	163	33.1	0.450212	0	0	4.6	64	13	2		43	78	54	31	44.7	1.98	1.1	10
532	46	30	33	2	19			9	60	48.8	1.43	4.3	1	92	8.6	0	43.1	0	0	71	117	femme	155	1.55	1.03	0	9	532	2597	1 mois	106	156	43.6	0.193194	1	0	8.4	73	13.3	2.5		43	90	222	150	43	1.62	1.23	27
535	49			3				0	15	42			1		5	0		1	0		122	femme	172	1.72		0	10	535	2535	1 mois	107	171	36.6	0.31224	0	1	5.7	78	15	2.1		31	35	230	14	48	1.42	1.25	14
541	45	18	39	2	20			15	10	38	0.76	5.8	0	43	5.8	0	21	0	0	58	102	femme	163	1.63	3.4	1	8	541	2560	1 mois	91	163	34.3	0.309184	0	0	5.7	74	7	1	6	31	41	68	53	38	2.63	1.28	12.6
542	28	45	36	2	10			6	1	47	1.1	5.4	0	19	5	1	22.6	0	0	85	119	femme	160	1.6	1.23	0	8	542	2542	1 mois					0	0	4.5	73	14			24	74	79	40	36			14
543	58	13	36	3	6			11	10	49	0.8	5.5	1	36	7.9	1	27.4	0	0	43	124	femme	159	1.59	6.97	0	11	543	2699	1 mois	103	159	40.8	0.345409	0	0	5.4	75	11	1	10	28	18	71	26	43.7	4.95	1.3	17
544	28	22	36	2	20			7	10	46.3	1.4	5.1	0	20	5	0	40	0	0	46	120	femme	161	1.61	2.45	0	13	544	2547	1 mois	108	160	41.6	0.217401	0	0	5.2	67	14.3	3.7	10.6	28	39	78	35	41.4	2.5	1.43	54
547	59	14	30	3	22			14	80	65	0.8	3.4	1	46	7	1	45	0	0	81	188	homme	170	1.7	0.5	0	11	547	2564	1 mois	171	170	59.1	0.146868	0	0	6.2	74	8	3.2		29	36	92	29	38.2	1.05	1.07	20.5
548	46	12	32	2	14				1	42.1	1.7	5	0	9	5.2	0	22	0	0	96	112	femme	163	1.63	1.1	0	9	548	2653	1 mois	102	163	38.4	0.219407	0	0	4.9	74	12	2	10	48	58	104	36	42	1.7	1.23	15.8
549	40	21	36	3	10			8	65	55	0.95	5.5	1	22	9	0	16.7	0	0	100	165	femme	173	1.73	1.22	0	8	549	2558	1 mois	147	173	49	0.199606		0		72	7.6	1.7	5.9	52	27	105	15	47	2.33	1.06	11.8
550	42	20	32	3	12			4	40	50.8	0.68	4.4	0	82	4.5	1	23	0	0	133	150	femme	170	1.7	1.32	0	168	550	2934	1 mois
551	48	14	40	2	10			10	25	41	1.1	5	0	55	6.6	1	27	0	0	66	100	femme	155	1.55	1.5	0	11	551	2680	1 mois	85	154	36	0.375587	0	0	5.1	70	6.4	2		31	25	93	24	39	1.16	1.05	9.4
556	40	26	34	2	13			12	10	45	0.75	4.5	0	66	5.5	0	19	0	0	87	125	femme	164	1.64	0.9	0	8	556	2671	1 mois	114	164	42.4	0.190443	0	0	4.8	70	19	7		75	118	84	96	40	1.42	1.33	16.1
557	34	16	37	2	11			8	0.1	45	1.4	4.1	0	11	5.5	0	17	0	0	54	99	femme	148	1.48	1.14	0	9	557	2765	1 mois	90	148	41.1	0.203436	0	0	5.9	67	38.3	11		31	91	80	22	44	1.7	0.92	13.5
559	52	29	37	3	16			17	10	40	1.2	5.8	0	97	6	0	18.4	0	0	80	111	femme	167	1.67	1.35	0	9	559	2737	1 mois	99	167	33.3	0.290715	0	0	4.9	60	8			23	35	81	8	31	1.27	1.8	18
562	37	6	33	2	8			10	25	40.3	1	6.5	0	20	6.4	0	84	0	0	60	116	femme	169	1.69	1	0	8	562	2773	1 mois	101	169	35.4	0.336342	0	0	5.3	70	14.7	3.2		39	54	64	24	42.3	1.31	1.03	20
570	32	20	36	2	20			9	25	43.6	0.73	4.2	0	17	4.6	0	15.5	0	0	44	129	homme	172	1.72	1.33	0	47	570	2839	1 mois
576	54	16	32	2	8			7	40	38.2	0.92	4.3	0	9	5.7	1	26	0	0	78	95	femme	159	1.59	1.3	1	11	576	2835	1 mois	85.5	159	33.9	0.298766		0
577	44	23	37	3	14			8	5	41.9	0.98	5.3	0	34	5	0	19	0	0	66	108.5	femme	161	1.61	2.44	0	9	577	2958	1 mois	91.5	161	35.3	0.389038	0	0	4.15	66	13	1	12	31	42	80	17	43	2.3	0.8	9.5
583	59	23	35	3	11			5	15	40	0.7	2.8	1	19	13.7	1	42	1	0	59	114	homme	169	1.69	2.3	0	15	583	2831	1 mois	96.5	169	33.8	0.410822	0	0	5.3	70	11.5			25	23	63	17	37.5	2.3	0.98	6.8
584	37	44	36	3	24			8	40	43		3.8	0	53	5.8	1	54	0	0	98	120	femme	167	1.67	1.73	0	13	584	2869	1 mois	105	167	37.7	0.298344	0	0	5.5	64	11.3	2.5		33	53	74	46	43	2.35	1.31	26
586	49	11	31	3	8			13	10	56	0.85	6.3	0	16	6.4	1	23	1	0	48	140	femme	158	1.58	0.82	0	15	586	2878	1 mois	125	158	50.1	0.193324	0	0	6.3	63	14.7			18	19	40	19	36	1.82	1.1	11
588	36	28	39	2	20			19	30	41.6	1.05	5.5	0	42	5.9	0	19	0	0	73	119	femme	169	1.69	1.17	0	11	588	2875	1 mois	100	165	36.7	0.399181	0	0	5.4	80	16.4	3.5		28	36	75	32	45	1.48	1.17	16
589	45	24	36	3	15			15	30	56	1.05	4.4	1	33	10.8	0	30	0	0	68	168	femme	173	1.73	1.44	0	9	589	2968	1 mois	147	173	49	0.225376	1	0	9.7	70	31	7.7		43	44	66	30	42.3	1.75	1.17	12.7
591	46	44	37	3	25			18	90	45	1.24	5.7	1	47	7.5	0	64	0	0	57	126	femme	164	1.64	1.97	0	13	591	2884	1 mois	109	168	40.6	0.289312	1	0	7.2	69	20	8		39	64	73	29	39.5	1.54	0.92
593	37	35	37	2	24			10	10	41.7	1.48	4.5	0	38	6.5	0	12.1	0	0	30	103.7	femme	158	1.58	1.95	0	12	593	2948	1 mois	88	158	35.3	0.380237	0	0	5.6	68	18	4.7		41	73	42	38	43.7	1.93	1.18	3.9
594	57	27	37	3	16			9	70	43.9	2.05	5.3	0	18	6.5	1	19.3	0	0		124	femme	168	1.68	0.52	0	9	594	2945	1 mois	109	168	38.6	0.280689	1	0	7	73	13.7	3.7		45	72	74	29	42.6	0.8	1.07	0.4
597	35	42	38	2	20			6	35	45	0.95	5.3	0	46	5.6	1	15.3	0	0	86	139	femme	175	1.75	1.5	0	8	597	2921	1 mois	124.5	175	40.2	0.232232		0
604	44	16	41	2	18			16	15	32.1	2.05	4.9	0	12	4	0	8.2	0	0	42	80	femme	158	1.58	0.5	0	9	604	2987	1 mois	72	158	29	0.454804	0	0	4	68	9	4	5	63	82	40	16	45	0.78	0.83	3.7
607	33	22	37	3	33			16	80	40.5	0.76	5.2	0		5.2	0	40	0	0	83	120	femme	172	1.72	1.96	0	12	607	3142	1 mois	106	172	35.8	0.304083	0	0	5.78	68	10	4		45	29	99	40	42	1.67	1.06	18
609	32			2					30	40			0		5	0	46	0	0		106	femme	163	1.63		0	17	609	3079	1 mois	87.5	162	33.3	0.467437	0	0	5.3	66	15	5		27	35	113	29	39.5	0.94	1.15	16.6
612	40	18	31	2	16			7	15	44.9	1.1	5	0	28	5	0		0	0	124	105	femme	153	1.53	1.4	0	7	612	3090	1 mois	95	153	40.6	0.215158	0	0	4.47	65	6	3	3	35	44	91	18	40	1.62	1.15	16.7
613	34	28	38	2	15			13	0.5	54	1.29	5.9	0	18	6.3	0	19.6	0	0	33	160	femme	173	1.73	1.03	0	8	613	3089	1 mois	145	173	48.4	0.176103	0	0	5.82	66	5	1	4	28	36	38	12	42	1.5	0.9	17
614	47	9	34	2	8			14	1	46	1.46	5	0	20	5.2	0	14.7	0	0	46	128	femme	168	1.68	1.43	0	7	614	3077	1 mois	113	168	40	0.261142	0	0	5	65	13	3	10	20	21	53	15	41	1.7	1.06	16
617	45	26	26	2	15			16	45	40	1.4	5.3	0	32	6.9	0	9.3	0	0	72	110	femme	164	1.64	0.88	1	8	617	3137	1 mois	97.5	167	35	0.292329	0	0	4.3	60	11.8	2.3	9.5	26	41	63	13	38	0.85	1.12
618	48	21	37	2	12			18	85	44.5	1.2	4.5	1	28	8.7	0	22.2	0	0	77	118	femme	163	1.63	0.75	1	8	618	3175	1 mois	105	163	39.5	0.252048	0	0	6.1	68	15	7	8	30	47	95	20	38	0.81	0.93	6.5
619	36	291	39	2	82			14	5	44			0	151	5.9	0	15.3	0	0	56	135	homme	174	1.74		0	11	619	3342	1 mois	119	174	39	0.269769	0	0	5.5	68	10	2.6		73	104	127	228	44	1.27	1.38	18.9
622	53	21	36	3	17			19	15	38	0.99	4.9	1	24	19.5	1	9.5	1	0	65	125	homme	181	1.81	1.9	0	16	622	3159	1 mois	102	181	31.2	0.533674	1	1	8.2	69	22	6		24	28	78	19	40.2	0.98	1.42	30
625	53	13	32	2	8			6	15	41.4	0.9	3.7	1	12	12.5	1	48	1	0	68	102	femme	157	1.57	1.6	0	10	625	3157	1 mois	88	157	35.7	0.346728	1	0	8	71	10			65	104	119	42	43	1.8	1.42	6.2
627	19	21	34	2	11			9	25	47.8			0	20	3.8	0	28.6	0	0	75	135	femme	170	1.7		0	8	627	3116	1 mois	123	170	43.6	0.191235	0	0	5.35	73	15	5	10	44	101	127	34	49	1.7	1.2	45
630	54	37	35	2	16			13	80	47	1.5	6.3	0	27	5.3	1	7.4	0	0	94	138	femme	170	1.7	0.67	0	13	630	3244	1 mois	126	170	43.1	0.18251	0	0	4.8	71	7	3	4	30	42	97	11	43	0.81	1.27	6.1
631	22	29	37	2	16			8	25	42	0.75	5.1	0	23	5.7	0	32	0	0	50	123	femme	170	1.7	1.44	0	11	631	3247	1 mois	104	170	35.9	0.374384	0	0	6.1	73	21	6.7		34	67	65	19	45	0.84	1.33	13
633	39	19	36	2	17			14	1	46	0.76	4	0	29	4.9	0	9.8	0	0	54	125	femme	167	1.67	0.68	0	8	633	3237	1 mois	114	164	42.4	0.198996	0	0	4.6	68	68	5.2		23	25	52	101	42	1.65	1.05	8
635	59	13	38	2	10			15	1	45	1.12	6.1	0	15	5.4	0	8.8	0	0	36	116	femme	160	1.6	1.3	0	11	635	3248	1 mois	105	160	41	0.211538	0	0	6.6	70	10.7	3.4		48	119	138	100	41	1.7	1.06	14
638	31		36	2					60	38	1	5.1	0		6.1	0	53.4	0	0		90	femme	156	1.56	1.07	0	7	638	3250	1 mois	76	156	31.6	0.48011	0	0	4.8	65	16			20	28	79		41	1.3	1.45	13
649	35	14	38	2	14			14	0.1	42	1.13	4.2	0	9	4	0	9.8	0	0	74	104.7	femme	158	1.58	0.45	0	8	649	3313	1 mois	96	158	38.5	0.205722		0
650	34	16		2	12				5	40.5	1.55	6.2	0	14	5.8	0	14.7	0	0	77	114	femme	168	1.68	2	0	8	650	3466	1 mois	96	168	34	0.414365	0	0	4.8	68	14.8	3.6		26	30	88	25	41.7	1.46	1.03	6.7
652	57	33	38	2	25			13	30	42.5	1.38	6	0	130	6.4	0	17.8	0	0	93	114	femme	164	1.64	1.18	0	10	652	3381	1 mois	98	164	36.5	0.342173	0	0	6.3	63	13.7	5.4		45	46	150	119	42.6	1.61	1.12	20.7
655	46	25	38	2	13			13	60	42	0.77	3.8	0	25	6.2	1	33	0	0	53	120	homme	169	1.69	1.22	0	13	655	3453	1 mois	106	169	37.1	0.288081	0	0	4.8	63	25	9		21	38	52	19	46	1.17	1.5	15.2
656	57	50	33	3	21			12	60	49.8	0.88	4.9	0	46	9.3	1	132	0	0	68	147	homme	172	1.72	2.75	0	14	656	3395	1 mois	121	173	40.4	0.355969	0	0	4.5	69	6			37	53	62	15	43	1.6	1.39	18
657	39	17	35	2	12			11	30	52.5	1.2	5.3	0	18	5.4	1	18.7	0	0	62	131	femme	158	1.58	0.6	1	10	657	3451	1 mois	117	158	46.9	0.204111	0	0	5.1		13			25	25	61	24	40	1.15	1.43
659	44	37	37	2	16			9	20	39.8		7.1	0	26	6.3	0	29	0	0	54	102	femme	160	1.6	2.05	0	14	659	3484	1 mois	86.6	160	33.8	0.405263	0	0	4.3	69	7.4	1.4		45	43	70	16	41	2.12	1.2	6.6
663	34	93	41	2	49			8	2	40.6	1.5		0	75	4.9	0	13	0	0	61	130	femme	179	1.79	1.5	0	8	663	3479	1 mois	106	179	33.1	0.480986	0	0	5	70	17			60	79	63	53	40	1.2	0.98	9.7
665	45	32	39	2	11			11	40	40.1	1.5	5.9	0	129	6.2	1		0	0	78	101.5	femme	159	1.59	1.1	0	9	665	3542	1 mois	88	159	34.8	0.352503	0	0	6.1	46	11			21	46	94	235	38	1.1	1.12
675	51	23	37	3				5	1	44.6	0.57	5.3	0	151	5.6	0	43	0	0	69	138	homme	176	1.76	7.9	0	13	675	3667	1 mois	115	176	37.1	0.379789	0	0	5	69	8	2	6	20	27	75	22	41	1.57	1.03	13.5
680	29	20	37	2	6			10	0.1	37.2	0.7	8.9	0	147	5.5	0	17	0	0	77	105	femme	168	1.68	6.1	0	9	680	3612	1 mois	95	168	35.3	0.29036	0	0	4.3	71	21	7	14	31	39	87	15	44	1.18	1.21	8.4
681	36	16	31	2	11			6	5	43.8	1.15	4.4	0	17	5.2	0	19	0	0	81	115	femme	162	1.62	0.81	0	8	681	3671	1 mois	102	160	39.8	0.263211	0	0	4.5	75				34	40		24	42
684	44	19	34	2	16			11	10	49.3	1.2	5.2	0	44	5.8	0	24.2	0	0	68	120	femme	156	1.56	1.8	0	10	684	3753	1 mois	105	156	43.2	0.25355	0	0	5	69	22.8	6.4		44	67	57	33	43	1.37	1.15	19
685	43	54	32	2	26			13	35	43.7		5.2	0	25	6.6	1	22	0	0	84	158	homme	190	1.9	1.6	0	13	685	3553	1 mois	138	190	38.2	0.295203	0	0	5.7	60	15	2		34	57	95	21	42	1.7	1.27	29.5
686	32	17	38	2	8				1	44	1.4	4.5	0	21	4.6	0	4.5	0	0	65	114	femme	165	1.65	0.4	0	8	686	4021	1 mois
687	35	20	35	2	13			11	30	41.1	0.95	6.5	0	16	5.3	0	7.5	0	0	86	126	femme	175	1.75	1.47	0	8	687	3705	1 mois	118	175	38.5	0.16182	0	0	5.7	69	7			25	34	95	22	44	1.6	1.2	9
688	53	58	42	3	19			8	90	45	1.1	6	1	38	8	1	34	0	0	85	128	femme	168	1.68	2.2	0	8	688	3589	1 mois	117	168	41.4	0.191504	1	0	8	80	10.6	2.6		33	41	92	38	49.4	2.1	1.3	26
689	51	22	35	2	23			9	70	44.5	1.16	6	0	27	5.3	1	28	0	0	85	111	femme	158	1.58	2.05	0	8	689	3735	1 mois	103	158	41.3	0.164643	0	0	5.15	69	11	3	8	48	78	83	43	43	1.41	1.25	17
694	35	23	38	2	13			7	10	42.7	1.2	4.1	0	24	5.2	1	15.3	0	0	79	124	femme	172	1.72	0.9	0	8	694	3723	1 mois	111	172	37.5	0.259792	0	0	5.1	66	18	5		19	29	82	9	42.6	0.89	1.2	7
696	40	6	35	2	14			9	5	41	1.45	5.6	0	17	5.7	0	10.3	0	0	55	108.5	femme	162	1.62	0.61	0	6	696	3730	1 mois	95.6	162	36.2	0.300769	0	0	5.2	69	11.6	1.7		19	11	58	20	41.6	0.8	1.2	8.1
697	35	13	35	2	14			17	25	49	1.5	4.3	0	8	5.3	1	18.5	0	0	75	126	femme	160	1.6	1.6	1	8	697	3726	1 mois	118.5	160	46.2	0.120968	0	0	4.5	66	19	6	13	79	184	84	27	41	1.74	1.42	18
702	45	23	36	2	12			14	90	39	1.2	4.9	0	21	7.3	1	27.3	0	0	65	106	femme	165	1.65	0.5	1	25	702	3685	1 mois	93	165	33.4	0.342669	0	0	5	75	4.6			27	43	79	15	37	0.75	1.12
703	59	10	31	2	6			9	10	42.3	5.2	6.2	0	41	5.4	1	9.2	0	0	98	103	femme	156	1.56	1.3	0	17	703	3750	1 mois	90	156	37	0.308349	0	0	5.5	78	6	2	4	30	42	122	79	41	1.4	1.34	7.7
706	31	18	35	2	16			8	50	52		4.5	0	25	5.8	0	13.2	0	0	63	149	femme	169	1.69		0	7	706	3835	1 mois
708	43	76		2	38			11	0.1	30.6	1.4	3.5	0		5	0		0	0	50	85	femme	166	1.66	0.6	0	7	708	3767	1 mois	74	166	26.9	0.682806	0	0	4.5	71	7	1	6	22	33	82	16	42	0.95	1.3	6.6
709	24	75	35	2	38			8	15	44.1	1.23	5	0	29	4.9	0		0	0	77	126	femme	169	1.69	0.57	0	8	709	3765	1 mois	109	169	38.2	0.31137	0	0	4.61	71	10	1		41	80	69	31	45	1.2	1.42	20
711	31	33	32	2	23				15	45	3.15	4.4	1		7	0		0	0	113	116	femme	159	1.59		0	7	711	3693	1 mois	97.5	159	38.6	0.350395	0	0	4.66	70	12	5	7	32	42	125	40	41	1.38	1.35	18.2
713	53	14	37	3	12			13	15	42	1.1	3.5	1	25	8.5	1	21	1	0	130	130	homme	176	1.76	1.2	0	9	713	3777	1 mois	115	176	37.2	0.285388	1	1	7.5	62	13.5	2.9		23	23	120	31	41	1.92	1.32	16
720	42	11	33	2	14			7	40	45	1.2	3.5	1	47	7.2	0	23	0	0	45	118	femme	162	1.62	0.9	0	20	720	3909	1 mois	101	162	38.5	0.324489	0	0	0	0	0	0	0	0	0	0	0	0	0	0	0
722	48	27	37	2	14			8	25	40	0.07	4.8	0	59	6	0		0	0	112	90	femme	150	1.5	1.6	0	13	722	3791	1 mois	79	150	35.1	0.325926	0	0	6.8	74	15.5	3.3		102	253	108	100	45.2	1.91	1.21	43.6
723	41	10	39	2	16			9	7.5	47	1.12	5.6	0	15	5.4	0	8	0	0	59	119	femme	155	1.55	0.82	0	8	723	3801	1 mois	108	155	45	0.186638	0	0	4.5	71	6.6			32	31	57	24	40.5	0.84	1.37	6.6
727	60	20	31	3	18			12	20	64.2	1.1	5	0	10	5.7	1	48.6	0	0	78	160	femme	158	1.58	1.2	0	250	727	4498	1 mois
728	45	26	40	2	22			15	60	41	1.2	4.2	0	20	6	1	14.5	0	0	65	120	homme	168	1.68	0.8	0	8	728	3863	1 mois	104	168	36.4	0.323625	0	0	4.6	71	19.5	5.7		25	25	75	20	41	1.34	1.42	9.8
729	54	43	35	2	23			8	90	49.1			1	33	8.2	1		0	0	88	141	femme	169	1.69		0	14	729	3912	1 mois	126	170	43.5	0.215525	0	0	6	56	7	3.4	3.6	25	38	51	26	42	0.92	1.4
731	40	36	37	2	23			13	65	41	1.2	5	1	22	8.4	1	24.7	0	0	45	113	femme	167	1.67	0.7	0	8	731	3895	1 mois	102	167	37	0.254174	0	0	5.44	66	13	6	7	47	63	53	18	43	1.3	1.4	11
733	26	27	31	2	18			12	5	45	1.4	3.2	0	26	5	0	9	0	0	75	115	femme	160	1.6	0.7	0	8	733	3913	1 mois	105	162	40	0.196078	0	0	4.6	72	9.8	2.3		36	82	96	44	41.4	0.83	1.2	19
735	39	66	36	2	23			12	10	39	1.6	7.1	0	28	5	0	12.5	0	0	62	118	femme	173	1.73	1.3	1	10	735	4069	1 mois	105	173	35.1	0.301083		0
745	42	25	42	2	23			17	1	35.7	1	4.8	0	40	6	0		0	0	40	105	femme	169	1.69	2.5	0	9	745	4007	1 mois	86	169	30.2	0.565518	0	0	3.6	66	16			24	18	50	27	44	1.9	1.32
748	46	16	39	2	15			13	0.1	30	1.9	6.3	0	7	5	0	2	0	0	46	78	femme	159	1.59	0.5	0	7	748	3982	1 mois	70	159	27.7	0.540632	0	0	5.3	73	13			18	22	57	17	40	0.8	1.3	7.7
752	56	32	38	2	16			6	30	46.4	1	4.5	1	36	7	1	17.8	0	0	75	116	femme	160	1.6	0.9	0	13	752	4196	1 mois	106	160	41.5	0.192308	0	0	5.7	76	5	3	2	32	36	75	50	46	1.4	1.42	8
760	41	15	36	2	11			11	10	37.2	1.4	4.2	0	13	5	0	10	0	0	97	96	femme	160	1.6	0.7	1	13	760	4067	1 mois	87.5	160	34.1	0.265625										0	0	0	0	0	0
762	40	56	31	2	21			15	40	49	0.6	4.2	0	120	5.2	0	29.3	0	0	51	131	femme	163	1.63	1.1	0	9	762	4063	1 mois	118	163	44.4	0.201309	0	0	4.85	68	13	5	8	34	49	52	26	41	1.32	1.05	24
768	36	49	38	3	32			8	80	48	1	5.3	0	65	6.3	0	40	0	0	73	118	femme	156	1.56	1.4	0	6	768	4228	1 mois	106	156	43.6	0.209937	0	0	5.6	74	14.2	5.4		97	225	76	79	42	1.65	1.23
769	46	29	35	2	23			9	80	40.6	0.9	4.4	0	13	5.7	0	15	0	0	56	104	femme	160	1.6	0.8	0	12	769	4105	1 mois	94.5	155	39.3	0.2375	0	0	5.36	72	7	3	4	42	54	85	43	43	1.35	1.62	30
770	25	16	33	2	17			10	1	52	1.4	5.1	0		5.4	0	15	0	0	81	129	femme	158	1.58	1.3	0	6	770	4106	1 mois	121	158	48.5	0.120138	0	0	4.36	72	9	3	6	36	41	76	14	43	0.91	1.4	17
772	40	26	37	2	17			10	5	46	1.3	5.9	0	16	6	1	46	0	0	50	112	femme	155	1.55	1.3	0	8	772	4233	1 mois	102	157	41.4	0.192539	0	0	4.6	70	10.7	2.7		26	24	50	26	44	1.29	1.27	5.5
773	44	17	35	3	34				10	43	1.1	5.2	0	13	6.3	0		0	0	69	119	femme	166	1.66	1	0	8	773	4243	1 mois	104	166	37.5	0.299341	0	0	5.9	74	11	3	8	23	17	79	13	44	1.3	1.14	5.6
776	43	11	39	2	17			9	1	40.5	1.7	5.6	0	25	5.7	1	12	0	0	11	106	femme	162	1.62	1	0	8	776	4214	1 mois	95	162	36.2	0.272345	0	0	4.3	74	9	3.5		32	36	89	89	41.5	1.03	1.2	9.7
782	48	113	35	2	73			9	50	45	1	4	1	144	7	0	11	0	0	95	97	femme	148	1.48	1.1	0	8	782	4219	1 mois	87.5	148	39.9	0.224905	0	0	4.9	70	12	6		90	123	106	80	40	1.83	1.4
784	41	18	34	2	12			9	20	41	2	6.1	0	9	5.9	0	16	0	0	59	103	femme	159	1.59	1	0	8	784	4226	1 mois	95	159	37.6	0.201018	0	0	4.97	75	8	3	5	31	36	69	21	45	1.1	1.5
785	49	49	35	2	41	7		23	20	47	2.4	5.3	1	424	10.4	1	9	0	0	71	124	femme	162	1.62	1	0	13	785	4262	1 mois	118	163	44.4	0.102757	1	0	7	72	30			35	27	53	223	36	1.9	1.6
787	42	63	37	2	42			12	80	40	0.8	4.3	1	34	7	0	10.2	0	0	56	96.4	femme	156	1.56	2.6	0	10	787	4306	1 mois	82	155	34.1	0.404949	0	0	6	68	8	3	5	51	68	55	32	40	1.75	1.15
789	43	17	35	2	14			13	5	44	1.4	5.6	0	16	5.1	1	13	0	0	67	122	femme	166	1.66	1.4	0	13	789	4263	1 mois	115	163	40.7	0.131802	0	0	5	70	34	10	24	30	28	60	17	42	1.18	1.03
791	22	23	37	2	22			16	15	41.2	1.3	3.8	0	26	5.6	0		0	0	77	100	femme	156	1.56	0.6	0	8	791	4309	1 mois	94	156	38.6	0.153218	0	0	4.2	69	10	4	6	40	52	74	40	43	0.76	1.23
793	60	58	39	3	38			11	90	43.2	1.2	6.6	0	42	6.2	0	39.6	0	0	87	105	femme	156	1.56	1.8	0	8	793	4301	1 mois	96	156	39.4	0.203804	0	0	4.85	76	7	3	4	69	93	89	54	45		1.25
794	51	26	39	3	30			10	45	43	1.1	4.5	0	35	6	0	40	0	0	85	123	homme	169	1.69	0.9	0	16	794	4325	1 mois	109	169	38.2	0.271331	0	0	4.6	74	12	5	7	44	42	72	48	43	1.14	1.3
795	43	3	35	3	14			19	1	39.3	0.7	3.7	0	12	5.6	0	9	0	0	72	107	femme	164	1.64	1.7	0	9	795	4318	1 mois	90	163	33.7	0.427565	0	0	6.7	66	15			46	66	124	141	33	2.25	1.1
798	32	21	33	2	18			13	50	40.6	1.6	5.9	0	22	5.4	0	16.5	0	0	72	108	femme	163	1.63	1.5	0	8	798	4390	1 mois	95	162	36.2	0.312669	0	0	4.55	66	9	4	5	45	50	61	22	43	0.96	1.1
802	40	0	0	2	0	0	0	0	10	36	0	0	0	0	0	0	0	0	0	0	123	homme	185	1.85	0	0	7	802	4413	1 mois	110	185	32.1	0.347245	0	0	5	70	11	4	7	31	46	94	28	45	1.78	1.3
803	33	16	41	2	12			12	20	41.1	0.8	3.9	0	10	6.1	0	19	0	0	68	116	femme	167	1.67	2.6	0	8	803	4411	1 mois	102	168	36.1	0.302523	0	0	5	66	9	2	7	18	23	73	12	41	1.53	0.94
809	54	55	35	2	30			12	80	42	1.4	4.8	0	51	6.2	1	24	0	0	93	130	femme	174	1.74	0.9	1	9	809	4509	1 mois	117	174	37.8	0.239367	0	0	5.6	73	10	3.3		33	52	119	88	42	1.16	1.1
814	50	40	38	2	23			11	55	43.1	0.8	5.1	0	21		0	21	0	0	74	135	homme	177	1.77	3.4	0	6	814	4644	1 mois	119	177	38	0.282299	0	0	5	68	8.8	2.4		24	39	72	18	42	1.2	1.27
815	49	34	34	2	26			12	15	43.1	0.9	3.5	0	26	6.2	1		0	0	100	97	femme	150	1.5	1.6	0	8	815	4638	1 mois	88	150	39.1	0.220859	0	0	4.11	67	6	3	3	24	30	112	28	45	1.7	1.12
817	37	20	32	2	19			10	40	47.6	1.4	5.9	0	12	5.1	0	19	0	0	88	122	femme	160	1.6	1.6	0	8	817	4530	1 mois	110	160	42.9	0.206897	0	0	5.4	70	11	5	6	26	50	98	25	39.7		1.15
819	22	23	33	2	18			11	70	44.3	1.4	4.1	0	12	5.3	0	32.3	0	0	74	95	femme	146	1.46	0.7	0	7	819	4625	1 mois	88	146	41	0.167825	0	0	4.87	71	13	7	6	44	95	80	37	41.6	1.16	1.17
826	42	32	34	2	29			9	50	50	0.65	4.7	0		6.9	0	65	0	0	72	164	homme	182	1.82	1.9	0	8	826	4660	1 mois	150	180	46.2	0.172435	0	0	5.5	72	21	8	13	53	71	80	40	38.7	2.7	1.17
832	56	35	36	2	30			10	30	38.8	0.99	4.6	0	21	6	0	28.5	0	0	76	112	femme	170	1.7	0.9	0	8	832	4578	1 mois	96.5	170	32.6	0.389937	0	0	4.45	69	8	4	4	37	51	92	19	41		1.2
835	47	31	37	2	29			12	60	39.2	1.1	5.2	0	33	6.1	1	31	0	0	72	105	femme	163	1.63	2.1	0	8	835	4670	1 mois	95	163	35.8	0.259218		0		73	12	5		62	96	71	52	41.2	1.83	1.1
836	39	43	41	2	26			6	70	38.8	1.4	5.9	0	39	6.8	0	22	0	0	71	107	femme	164	1.64	0.7	0	8	836	4612	1 mois	95	164	35.4	0.301811	0	0	5.9	72	9	5	4	54	114	72	46	42.5		1.3
837	22	25	35	3	14			10	50	46.2	1.3	5.4	0	25	6.1	0	38	0	0	50	124	femme	164	1.64	1.42	0	8	837	4669	1 mois	114	163	42.9	0.17618		0		79	9	4	5	43	69	59	69	42.6	1.99	1.82
839	18	48	33	2	30	2		22	25	49.6	1.12	4.6	0	20	5.2	0		0	0	100	125.4	femme	160	1.6	0.5	0	8	839	4835	1 mois	110	163	41.4	0.250814	0	0	4.8	67	17	5.3		85	87	88	23	38	0.98	1.32
845	33	21	34	2	21			10	40	53.9	5.2	4	0	40	5.7	0	19	0	0	106	138	femme	160	1.6	1.3	1	6	845	4842	1 mois	128	160	50	0.135135	0	0	5.5	66	6.2	2.2		52	84	117	76	42	1.93	1.1
848	59	42	35	3	29			8	70	43.4	0.77	2.9	1	38	9.5	1	40	0	0	56	100	femme	151	1.51	1.94	0	8	848	4720	1 mois	85	151	37	0.348857	1	0	7	71	14	6	8	49	79	50	23	42	1.6	1.4
852	30	29	33	2	19			10	65	41.3	1	4.7	0	40	6	0	22	0	0	59	126	femme	175	1.75	1.02	0	9	852	4782	1 mois	112	175	36.6	0.283186	0	0	4.23					37	91	71	79	41
854	57	65	42	3	36			13	35	42.9	0.92	5.1	1	51	8.6	1	54	0	0	89	130	homme	174	1.74	2	0	10	854	4859	1 mois	111	174	36.7	0.349843	0	0	5.8	71	21	8	13	53	59	86	80	34	1.3	1.25
856	42	41	39	2	22			15	35	41.5	0.97	4.8	0	45	6.2	0	28.5	0	0	72	118	femme	168	1.68	3.8	0	8	856	4854	1 mois	104	168	36.8	0.29511	0	0	4.9	62	20	7	13	34	80	86	55	43	2.26	1.22
857	59	24	36	3	17			12	15	43.2	1.16	3.9	1	38	8	1	18.7	0	0	79	119	femme	168	1.68	1.57	0	8	857	4864	1 mois	106	166	38.5	0.268373	0	0	5.8	70	12	6	6	23	46	91	47	44	1.1	1.1
860	54	31	34	2	20			10	50	41.2	0.7	5.2	0	43	5.6	0	23	0	0	66	116	homme	167	1.67	1.35	0	10	860	4838	1 mois	101	168	35.8	0.324132	0	0	4.23	77	10	5	5	42	63	75	45	41	1.96	0.95
861	56	30	32	3	14			10	80	46.6	1.6	6.8	1	34	7.2	1	22	0	0	68	116	femme	158	1.58	0.85	0	10	861	4748	1 mois	105	159	41.6	0.205262	0	0	4.8	72	12	6	6	40	106	71	45	40
862	54	31	37	2	19			11	45	55.7	1.46	6.1	0	23	6.3	1	23.5	0	0	68	171	homme	176	1.76	1.02	0	11	862	5074	1 mois	153	176	49.5	0.19239		0
864	54	24	31	3	23				30	51	1.16	5.5	1	27	7.8	1	23	0	0	73	125	femme	155	1.55	1.71	0	23	864	4824	1 mois	110	153	47	0.230991	0	0	6	62	9			20	22	64	55	33	1.8	1.05
875	58	65	35	2	32			10	75	48.8	0.75	4.4	1	26	9	1		0	0	82	143	homme	170	1.7	1.67	0	11	875	4813	1 mois	130	170	44.9	0.183746		0
879	35	21	29	2	18			6	1	40.6	1.75	5.6	0	13	5.3	0	22	0	0	60	100	femme	160	1.6	1.55	0	7	879	4814	1 mois	89	160	34.7	0.305556		0										36
886	51	48	35	3	40			9	70	54	0.73	5.2	0	28	6.2	0	33	0	0	90	161	homme	173	1.73	1.37	0	8	886	4920	1 mois	145	173	49.6	0.185663	0	0	5.7	71	11.3	3		63	60	82	32	42	1.95	1.23
889	46	35	34	2	25			15	5	44			0	36	5	0	18.3	0	0	57	136	homme	175.5	1.755		0	9	889	4970	1 mois	122	175.5	39.5	0.237291	0	0	5	68	12	6	6	33	61	77	76	41.5		0.95
892	39	18	41	3	14			12	1	41.2	0.91	5.8	0	21	5.8	0	13.6	0	0	60	119	femme	170	1.7	1.32	0	7	892	5070	1 mois	109	172	36.9	0.213904	0	0	5.6	73	9	4	5	21	42	69	30	44.5		1.35
894	42	54	38	3	33			11	70	47.3	0.99	3.7	1	32	7.2	1	73	0	0	57	142	homme	175	1.75	2.54	0	7	894	5069	1 mois	123.5	174	41.3	0.282713	0	0	5.3	75	18	6.2		38	61	66	29	44	1.96	1.15
898	56	83	38	3	46			19	50	49	0.72	3.7	1	89	7.5	1	42	0	0	95	140	homme	169	1.69	2.57	0	8	898	5067	1 mois	122	169	42.8	0.2624	0	0	6.2	73	35	5.2		22	37	71	65	45	1.5	1.13
905	40	60	38	2	31			10	70	46	1.2	4.7	0	64	6.4	0	33.5	0	0	139	103.5	femme	150	1.5	2.23	0	8	905	5155	1 mois	93.5	150	41.5	0.21164	0	0	5.32	79	13			51	90	121	70	46	1.25	1.12
906	55	88	41	3	51			11	50	40	0.93	4.1	1	60	13.6	1	27	0	0	62	132	homme	179.5	1.795	2.46	0	12	906	5120	1 mois	111	179.5	34.2	0.408168	1	0	7	69	17								1.64
910	30	49	31	2	26			12	0.1	48.4	0.93	5.9	0	34	5.4	0	27	0	0	61	139	femme	170	1.7	0.9	0	8	910	5116	1 mois	131	170	45.3	0.11985		0
922	35	17	36	2	14			14	15	33.8	1.23	6.1	0	10	5	0	11.9	0	0	112	91.7	femme	162	1.62	1.1	0	6	922	5245	1 mois	82	162	30	0.37179	0	0	4.18	64	4.3	2.3	1.5	17	20	76	11	41	0.77	1.37
925	38	24	34	2	11			11	1	41.8	0.96	6.9	1	50	8.7	0	9.8	0	0	110	108.5	femme	161	1.61	1.93	0	6	925	5310	1 mois	96	161	37	0.286058	1	0	7	75	17	4.5		23	28	73	26	39.5	1.8	1
930	37	41	30	2	24			12	15	42.5	1.06	4.8	1	29	9.5	0	33	0	0	108	110	femme	161	1.61	1.8	0	7	930	5326	1 mois	99	161	38.2	0.243376	0	0	6.2	65	15	5.6	9.7	36	37	89	20	39.7		1.17
949	46	35	34	2	26			13	50	47	1.17	3.5	1	45	7.6	1	25	0	0	71	125	femme	163	1.63	0.92	0	8	949	5516	1 mois	117	163	44	0.136571	0	0	6.2	71	12.3	2.2		36	60	82	91	43.3	1.56	1.25
953	37	29	32	2	22			5	55	40	1.4	3.8	0	37	5	0		0	0	53	113	femme	167	1.67	1.35	0	21	953	5601	1 mois	97	166	35.2	0.369707	0	0	5.67	74	8	4.6	3.5	48	73	87	100	42	1.47	1.26
961	46	39		3	25				30	40	1.38	4.6	0		5	1		0	0		136	homme	173	1.73	1.6	0	11	961	5988	1 mois
971	45	19	36	2	18			7	20	36.2	3.5	4.6	1	24	4.4	0		1	0	63	95	femme	162	1.62	1.1	0	8	971	5500	1 mois	85	162	33.3	0.340252	0	0	6.2	70	8	2	6	35	47	99	38			1.23
985	39	27	35	2	27			8	30	43	0.91	4	0	29	5.8	0	7.7	0	0	314	117	femme	165	1.65	1.32	0	23	985	5714	1 mois
992	33	91	35	2	46			17	50	51	0.98	5.2	1	73	7.2	1	35	0	0	48	174	homme	185	1.85	1.03	0	9	992	5623	1 mois	159	185	46.5	0.169611	0	0	6.04		29	12	17	94	221	63	52	44.5		1.05
995	28	19	34	3	19			15	5	51	0.83	4.2	0	31	5.1	0	38	0	0	60	128	femme	158	1.58	0.66	0	8	995	5738	1 mois	112	158	44.9	0.24394	0	0	4.7	66	33	8		40	42	67	31	42	1.2	1.12
998	27	45	39	2	25			12	25	45.1	0.62	5	0	31	6.3	0	67.7	0	0	65	129	homme	169	1.69	2.25	0	8	998	5727	1 mois	109	168	38.6	0.347237	0	0	4.67	78	12	7	5	32	65	82	29	49	1.27	1.34
1014	31	11	32	2	13			8	70	46	1.44	6	0	24	4.7	0	33	0	0	48	158	femme	185	1.85	1.2	0	6	1014	5801	1 mois	144	185	42	0.19327		0
1027	36	36	36	2	18			10	60	44.8	0.84	6	0		4.7	0	11.5	0	0	62	134	homme	174	1.74	1.88	0	10	1027	5978	1 mois	117	173	39.1	0.291545	0	0	5.2	77				22	37	69	77	46	1.33	1.38
1028	54	63	32	2	45			12	80	45.7	1.5	3.2	1	68	12.1	1	14.6	0	0	115	132	femme	170	1.7	0.9	0	7	1028	5953	1 mois	118	170	40.8	0.23431	1	0	8.36	70	14	9.2	4.8	58	68	116	83	36	1.5	1.26
1030	49	29	34	3	31			16	15	54.5	1.2	5.2	0		5.5	0	17	0	0	77	145	femme	163	1.63	1.2	0	6	1030	5999	1 mois	117	163	44	0.356336		0		68				35	37	93	15	33
1036	49	61	38	3	39			17	85	41	1.5	59	0	155	6.4	0	42	0	0	58	130	homme	171	1.71	1.2	0	9	1036	5957	1 mois	109	171	37	0.369085		0		66	11	5.8	5.3	83	130	75	93	52		1
1044	48	54	34	3	48			13	20	48.1	0.78	6.7	1	98	9.3	1	32	0	0	99		femme	157	1.57	3.46	0	7	1044	6072	1 mois	108	156	44.4	1.75261	0	0	6.5	78	10	5	5	46	63	137	176	44	2.6	1.3
1059	42	22	36	2	19			13	10	42.2	1.05	5.3	0	19	5.3	0	9.3	0	0	66	120	femme	168	1.68	1.7	0	6	1059	6202	1 mois	108	167	38.8	0.242718	0	0	5.36	66	11	5	6	32	55	73	73	38.5	1.53	1.2
1085	37	31	34	2	15			8	5	44.9			1	124	4.7	0	9.6	0	0	93	107	femme	154	1.54		0	7	1085	6314	1 mois	93	154	39	0.29344		0										24
1105	23	110	41	2	63			10	90	45	1.1	5.33	1	150	12	0	30	0	0	91	124	homme	166	1.66	1.8	0	21	1105	6461	1 mois	103	166	37.8	0.381056	0	0	6.6	73	10	4		51	86	77	53	38	2.2	0.9
1123	37	12	35	2	18			10	5	51	1.65	5	0	15	5	1	2	0	0	62	149	femme	170	1.7	1	0	6	1123	6667	1 mois	135	170	46.7	0.18241	0	0	5.5					30	31	59	49	35
1130	33	17	33	2	23			7	50	37.8	1.2	5.4	0	23	6	0	9.4	0	0	54	85	femme	150	1.5	1.9	0	11	1130	6539	1 mois	75	150	32.8	0.347826	0	0	6.15	72	6.7	3.3	3.4	61	51	111	50	36.7			0
1139	51	80	38	2	54			11	70	40.5	1.16	4	0	76	6.6	1	29	0	0	59	127	homme	177	1.77	0.6	0	8	1139	6641	1 mois	108	177	34.5	0.390324		0
1152	49	24	34	2	28			7	70	43.4	1.6	3.9	1	23	7	1	18	0	0	61	111	femme	160	1.6	2.25	0	7	1152	6713	1 mois	99	160	38.6	0.255319	0	0	5.7	74	8.4	4.4	4	37	51	80	42	41		1.2
1154	35	14	34	2	15			12	50	45.3	1.5	4.9	0	21	5.7	0	25	0	0	52	128	femme	168	1.68	0.56	0	7	1154	6740	1 mois	110	168	39	0.31337	0	0	5.4	63				20	12	56	5	34		0.85
1214	60	98	35	3	112			13	60	40.5	1.7	5.3	1	365	11	1	22	0	0	86	117	femme	170	1.7	1.4	0	7	1214	7055	1 mois	111	170	38.5	0.134078	1	0	7.2					46	44	98	205	35		1.12
1240	38	19	31	3	21			12	50	45.3	1	4.7	1	5	8.3	0		0	0	75	128	femme	168	1.68	1.33	0	13	1240	7454	1 mois
1268	60	49	33	3	31			15	80	39.1	0.8	7	0	41	6.8	1	41	0	0	78	94	femme	155	1.55	2.23	0	7	1268	7285	1 mois	79	155	32.9	0.441989		0	9.2	74
1290	53	55	40	3	33	6	18	24	70	56.1	1	4	1	41	9	1	44	0	0	84	183	homme	188	1.88	1.09	0	8	1290	7482	1 mois	161	188	45.6	0.23246	0	0	7.6	77	37	13	24	52	77	75	50	40		1
1381	18	22		3	21			7	80	45.2			0	27	9.5	0		0	0	84	122	femme	164	1.64		0	26	1381	7971	1 mois	103	164	38.8	0.346969	0	0	5	71	15	3	3.4	37	53	72	22	38.4		1.4
[truncated: 81 more columns]
