# Supplementary material for: Impact of Nonalcoholic Steatohepatitis on the Outcome of Patients Undergoing Roux-en-Y Gastric Bypass Surgery: a Propensity Score–Matched Analysis
Source: Obes Surg. 2021 Sep 21;32(1):74–81. doi: 10.1007/s11695-021-05642-0 (PMC8752524; doi:10.1007/s11695-021-05642-0)
Supplement: Supplementary file 2 — Supplementary file2 (XLSX 45 KB) [file 11695_2021_5642_MOESM2_ESM.xlsx]

## Sheet: Feuil1
N° Pt	Age	ASA	BMI	Diab	NASH	Sexe h=1 F=2	BMI 12 mois	Gluc 12 mois	PSM	PSM Weight	ALAT	Alb	asat	BC	BNC	BT	% steatose	Chol HDL	Chol tot	GGT	Gluc	HTA	Insulinémie	Insulino dpt	%steatose hep	PAL	Poids	Sexe H=1,F=2	Taille cm	Taille m	TGC	Trble psy	Nbre jours hospit	N° patient	ContrôleN° contrôle	Interval 1 mois	Poids 1 mois	taille cm 1 mois	T m 1 mois	BMI 1 mois	EWL 1 mois	Duab 1 mois	Insul dpdt 1 mois	gluc-1mois	prot tot 1 mois	BT 1 mois	BC-1 mois	BNC-1mois	asat-1 mois
10	35	2	44.7	0	0	1	32	5.43	0.145	1	50		39			12	80	0.9	6	42	5.1	0	20	0	80	72	135	1	174	1.74	1.3	0	13	10	52	1 mois	121.5	174	1.7	40	0.2276	0	0	4.8	72	10			35
18	49	3	46.6	0	0	2	35.8	4.93	0.094	1	16	32.6	12			19	5	1.42	3.78	18	5.3	1	9.1	0	5		115	2	154	1.54	0.53	0	10	18	211	1 mois
23	41	2	42.5	0	1	2	29	4.33	0.06	1	17	37.5	19			8	20	1.2	4.5	27	5	0	19.2	0	20	59	102	2	155	1.55	2	0	13	23	47	1 mois	92.5	155	1.6	38.5	0.2265	0	0	4.4	65	7			24
50	40	2	48	0	1	2	37.4	4.11	0.067	1	46		31			26	90	1.4	4.8	36		0		0	90	64	117	2	155	1.55	1.1	0	12	50	119	1 mois	106.5	155	1.6	44.3	0.1844	0	0	5	64	34	6	28	37
62	40	2	42	1	1	1	27.8	4.42	0.24	1	57	41.5	28			17	90	1	5.4	116	11.5	0	21.2	0	90	135	140	1	183	1.83	2.9	0	12	62	356	1 mois
74	37	2	40	0	0	1	26	4.33	0.138	1	31		15			9	35	1	5.4	63	5.8	1		0	35	101	127	1	176	1.76	2.8	0	10	74	256	1 mois
106	39	2	43.6	1	1	2	29.4	5.17	0.093	1	54	40	36			8	75			276	7	1	88.6	0	75	60	123	2	168	1.68		0	12	106	341	1 mois	102.5	168	1.7	36.3	0.3909	0	0	6.2	63	12			94
120	49	3	35	0	1	2	23.3	5.9	0.07	1	62	38.8	42			5	80	1.4	5	34	6.2	0	19.4	0	80	103	104	2	172	1.72	5	0	7	120	373	1 mois	96	172	1.7	32	0.2663	0	0	6.5	75	7			60
140	51	3	50	1	0	2	37	5	0.169	1	9	36	16			9	50	1.3	5.1	38	8.5	1	21.8	0	50	44	127	2	160	1.6	1.4	1	11	140	444	1 mois	116	160	1.6	45.3	0.1746	0	0	6.2	67	11			23
142	54	3	52	0	0	2	35.5	5.7	0.125	1	44	38	40			11	55	2	5.2	25	6.6	0	17.2	0	55	63	149	2	161	1.61	1.3	0	14	142	512	1 mois
143	52	3	60	0	0	1	47	5.9	0.34	1	15	38	8			13	35	1	5.5	31	6.4	1	36	0	35	57	180	1	170	1.7	2.1	0	13	143	458	1 mois	165	170	1.7	57.1	0.1392	1	0		75	12			25
156	48	2	50	0	0	2	32.4	4.3	0.091	1	110	38	57			20	45	2.2	4.3	31	6.3	0	30	0	45	37	124	2	158	1.58	1.2	0	9	156	514	1 mois	116.5	158	1.6	46.7	0.1218	0	0	4.5	65	26	5	21	37
188	56	3	47.3	1	0	1	34.7	7.9	0.413	1	35	38	13			3	15	1.3	5.3	73	18.7	0	28.5	0	15	72	142	1	174	1.74	1.1	0	9	188	645	1 mois	129	174	1.7	42.7	0.196	1	0	15	63	8.3	2.6		27
196	37	2	41.2	0	0	1	29	4.7	0.142	1	49	39	23			15	20	1.1	5.8	35	6.9	0	20	0	20		123	1	173	1.73	1.2	0	12	196	722	1 mois	106.6	173	1.7	36.5	0.3404	0	0	5.5	69	16	4.8		26
198	51	3	42	1	1	2	25.5	4.64	0.141	1	46	37	34			12	70	1.1	9	94	15	1		1	70	89	118	2	165	1.65	8.3	1	13	198	742	1 mois	106	165	1.7	38.9	0.2403	1	0	8.9	70	14	3		29
200	44	2	51.8	0	1	2	32.9	5.5	0.083	1	44	42	25			11		1.7	6.5	55	5.9	0	21	0		94	145	2	170	1.7	1.8	0	8	200	726	1 mois	133	169	1.7	46.6	0.1649	0	0	5.2	72	7.1	3.5	3.6	43
203	56	3	60	1	0	2	43.7	5.5	0.242	1	22		15			13	30	1.7	4.6	12	7	1	17	0	30	76	145	2	155	1.55	2	0	18	203	764	1 mois	127	155	1.6	53	0.2119	0	0	6.6	63	24	4		31
217	55	3	47.5	1	0	2	35	5.7	0.18	1	19	36	18			6	40			20	7	1		0	40	73	117	2	157	1.57		1	16	217	872	1 mois	101	155	1.6	42.1	0.2889	0	0	6.9	72	8	2	6	31
229	38	2	41	0	1	2	29.8	4.2	0.052	1	32	40	25			11	60	1	3.7	27	6.3	0	9.9	0	60	98	110	2	163	1.63	1.2	0	11	229	920	1 mois	94.8	163	1.6	35.7	0.3488	0	0	4.7	64	5			31
235	45	2	56.7	0	1	2	35.9	4.52	0.097	1	34	34	26			14	70	0.8	4	53	5.8	1	33	0	70	82	168	2	172	1.72	1.8	0	8	235	900	1 mois	149.5	172	1.7	50	0.1967	0	0	5.8	64	11.6	3.5		37
239	49	3	48	0	0	2	33.8	4.7	0.097	1	21	38	17			9	60	1.4	4.8	37	6.5	0		0	60	61	107	2	150	1.5	1.2	0	16	239	990	1 mois	98	150	1.5	43.6	0.1773	0	0	5.4	65	11.5	3.5		42
244	59	3	50	0	0	2	29.4	4.28	0.139	1	20	39	20			10	30	1.3	5.7	53	5.6	1	24	0	30	75	112	2	150	1.5	1.6	0	11	244	989	1 mois	98	152	1.5	42.4	0.2511	0	0	5	67	7.2	2.3		21
249	45	2	41.5	0	0	2	25.8	5.2	0.066	1	12	34	16			9	10	1.6	3.8	9	6.1	0	10	0	10	91	99	2	155	1.55	0.4	1	9	249	987	1 mois	91	155	1.6	38	0.2055	0	0	5.8	65	13	2.5		21
1014	52	3	40.7	1	1	2	28.7	5.7	0.141	1	40	40	27			14	80	0.8	4.2	43	17.3	1		1	80	120	112	2	166	1.66	2.4	0	8	255	999	1 mois	102			37	0.232	1	1	10.2	62	12.5	4.3		41
258	47	2	40.2	0	1	1	24.3	6	0.186	1	67	45	30			17	60	0.9	4.8	50	6.5	0		0	60	57	136	1	184	1.84	0.9	0	10	258	1096	1 mois
270	54	2	40.4	0	0	1	32	4.9	0.227	1	34	39	22			9	30	0.9	4.5	62	5.9	0	25.3	0	30	56	110	1	165	1.65	1.3	0	9	270	1072	1 mois	103	166	1.7	37.4	0.1669	0	0	4.9	64	18.4	3.8		28
271	41	2	34.3	0	1	2	27.6	5.5	0.048	1	53	38	37			6	80	1.5	5.1	34	5.2	0	10.4	0	80	59	97	2	168	1.68	1.9	0	7	271	1108	1 mois	89	168	1.7	31.5	0.3026	0	0	5.5	62	9.7	2.6		62
287	49	3	43.6	1	1	1	34.4	7	0.332	1	41	38	28			10	50	1.1	4.5	73	11.8	1	43.2	0	50	48	132	1	174	1.74	1.9	0	11	287	1211	1 mois	120	174	1.7	39.7	0.2131	0	0	5.3	66	9.4	2		37
290	53	3	41.4	0	1	1	28.7	4.45	0.243	1	74		27			13	40	1.12	5.9	87	6.2	1	53.7	0	40	60	137	1	182	1.82	1.86	0	14	290	1261	1 mois
291	39	3	40	1	0	1	26.9	4.7	0.241	1	54	43	20			15	40	0.9	7	48	6	1	30	0	40	49	134	1	184	1.84	3.26	0	16	291	1248	1 mois
292	55	3	46	1	0	2	31.7	7.4	0.174	1	22	33	24			11	60	1.1	5.6	111	12.5	1	15.6	0	60	66	115	2	158	1.58	2.1	0	10	292	1262	1 mois	95	157	1.6	38.5	0.3803	1	0	7.5	66	9.8	2.6		35
300	25	2	51	0	1	1	37.4	4.9	0.125	1	99	39	41			17	60	0.98	7.4	28	6	0	27	0	60	57	170	1	183	1.83	2.53	0	8	300	1193	1 mois	154.5	183	1.8	46.2	0.1797	1	0	7.2	67	12.4	3.5		59
302	40	2	46.1	0	1	1	30.4	5.1	0.174	1	96	39	34			13	90	0.55	5.7	41	6.2	0	72.6	0	90	58	168	1	191	1.91	2.55	0	11	302	1266	1 mois	136	191	1.9	37.3	0.4167		0
308	49	3	43.4	1	1	1	32.4	6.2	0.331	1	34	42	16				55	0.8	4.2	52	7.5	0	17.8	0	55	73	130	1	174	1.74	1.84	0	14	308	1253	1 mois	107	173	1.7	35.7	0.4235	1	0	6.7	73	12	2		21
309	42	2	44	0	0	1	30.8	5	0.176	1	118		47			9	80	1.1	6.3	36	5.6	0	32.5	0	80	46	145	1	182	1.82	2.3	0	11	309	1249	1 mois	134	183	1.8	40.1	0.1769	0	0	5.8	68	10.7	2.1		91
316	42	2	47.7	1	0	1	30.2	5	0.284	1	9	37	29			10	25	1.19	6.4	51	10.3	0	16.5	0	25	94	133	1	167	1.67	3.23	0	13	316	1282	1 mois	118	167	1.7	42.3	0.2371	0	0	6.2	71	11	2.6		44
323	44	3	40.4	1	0	1	27.3	5	0.277	1	35	43	28			13	95	1.14	8.1	53	7.2	1	18	0	95	43	102	1	160	1.6	2.5	0	9	323	1318	1 mois	88	160	1.6	34.9	0.3684	0	0	6	74	9	3		35
326	57	3	44.5	1	1	2	28.6	5.7	0.178	1	41	34	24			10	50	1.35	6.6	101	10	1	62.5	1	50	85	114	2	161	1.61	1.43	0	12	326	1443	1 mois	106	165	1.7	38.9	0.1626	1	0	9.3	65	12	3	9	54
332	30	2	49	0	1	2	22.6	4.6	0.049	1	99	33	79			9	60	1.44	7.3	136	5.5	0	14	0	60	44	131	2	169	1.69	1.44	0	11	332	1385	1 mois	110	167	1.7	39.4	0.3524	0	0	5	73	12.6	2.8		49
342	37	2	40.2	0	0	2	23.7	4	0.049	1	38	33	23			14	1	1.33	6.6	27	5.1	0		0	1	55	99	2	157	1.57	1.45	0	8	342	1478	1 mois
353	29	2	64.1	0	0	2	35.5	5	0.07	1	13	30	17			12	15	1.6	6.8	39	4.1	0	12	0	15	95	162	2	159	1.59	3.66	0	17	353	1491	1 mois	148	159	1.6	58	0.1417		0
360	32	2	43.5	0	1	2	27.3	4.6	0.045	1	117	35	101			9	90	1.25	6.4	64	6.4	0	28	0	90	83	119	2	168	1.68	2.11	0	8	360	1487	1 mois	110	168	1.7	39	0.1858	0	0	5.3	71	11	4.1		109
373	51	3	60.5	0	1	2	40.6	5.7	0.139	1	28	33	16			11	60	0.7	5.3	17	6.6	1	38.5	0	60	62	155	2	160	1.6	1.8	0	27	373	1659	1 mois
406	54	2	42	1	0	2	31.3	6.4	0.142	1	29	34	18			14	70		4.6	38	8.8	1	21	0	70	64	112	2	164	1.64	1.5	0	8	406	1741	1 mois	99	164	1.6	36.9	0.2904	1	0	7.2	70	15			38
420	30	2	46.1	0	0	2	25.9	4.5	0.045	1	7	37	20			8	50	0.97	3.1	15	6	0	19.5	0	50	74	121	2	162	1.62	0.73	0	7	420	1935	1 mois	108	162	1.6	41.2	0.2347	0	0	5.7	74	17			31
423	34	3	48	0	0	2	33.7	4.2	0.06	1	16	35	14			14	50	0.83	3.4	37	5.8	0	46.6	0	50	55	122	2	158	1.58	0.96	0	11	423	1840	1 mois	109	156	1.6	44.8	0.2182	0	0	5.5	75	13.3	4.3		32
426	38	3	47	0	1	1	31.2	4.5	0.181	1	160	40	133	4		31	60	1.17	7	358	6.1	0	28	0	60	61	128	1	165	1.65	1.2	0	9	426	2311	1 mois
432	42	2	44	1	0	1	31.8	4.76	0.264	1	28	35	18			8	60	0.33	3.6	23	7	0	22.3	0	60	61	150	1	183	1.83	1.45	0	42	432	1921	1 mois	130	183	1.8	39	0.3018	0	0	6	75	18	12		13
457	48	3	42.3	1	0	1	30.5	4.58	0.317	1	80	43	75			17	40	0.9	6.5	36	6.3	1	17.8	0	40	58	140	1	182	1.82	2	0	7	457	1977	1 mois	124	182	1.8	37.4	0.2798	0	0	6.5	69	14	3	11	41
458	53	3	41	1	1	2	30.8	7.4	0.146	1	47	35	27			2	70	0.97	4.7	69	11	1	37.3	1	70	107	107	2	164	1.64	1.38	1	14	458	2152	1 mois
475	40	3	56.3	0	1	1	35.9	4.95	0.234	1	49	35	25			8	90	0.8	6.9	38	5.2	0	78.5	0	90	65	172.5	1	175	1.75	2.2	0	11	475	2140	1 mois	154.8	175	1.8	50.5	0.1845	0	0	6	75	15			90
477	33	2	44.4	0	0	2	28.1	5.4	0.048	1	26	36	16			9	10	0.9	3.1	15	5.2	0	23.8	0	10	80	123	2	167	1.67	0.5	0	11	477	2153	1 mois	111	167	1.7	39.9	0.2252	0	0	6	74	14	2.4		32
490	53	3	39	1	1	2	26	4.6	0.139	1	70	39	56			12	90	1.3	5.1	130	10.4	1	80.6	0	90	77	103	2	163	1.63	1.66	0	10	490	2254	1 mois	93	163	1.6	35	0.2734	1	0	9	80	9.8	2.7		59
526	53	3	45	0	1	1	33.1	4.5	0.261	1	69	36	38			2	90	0.98	7.2	76	6.9	1	78	0	90	74	156	1	184	1.84	0.98	0	13	526	2648	1 mois	143	184	1.8	42.3	0.1822	0	0	4.3		14			32
535	49	3	42	0	0	2	27.5	5.9	0.083	1							15				5	0		1	15		122	2	172	1.72		0	10	535	2535	1 mois	107	171	1.7	36.6	0.3122	0	1	5.7	78	15	2.1		31
595	53	2	43.3	0	1	2	28.8	4.7	0.09	1	60	36	51			12	80	0.92	8.1	145	6.6	1	85.3	0	80	74	100	2	152	1.52	2.07	0	14	595	2951	1 mois	86.7	152	1.5	37.7	0.3149	0	0	5.2	79	10	4	6	108
655	46	2	42	0	0	1	31.5	4.2	0.188	1	25	38	13			13	60	0.77	3.8	25	6.2	1	33	0	60	53	120	1	169	1.69	1.22	0	13	655	3453	1 mois	106	169	1.7	37.1	0.2881	0	0	4.8	63	25	9		21
661	58	3	53.5	1	1	1	32.8	7	0.472	1	83	33	62			10	80	1.6	4.2	405	17	1	42	1	80	79	160	1	173	1.73	0.83	0	18	661	3493	1 mois
664	45	3	44.7	1	1	1	30.5	4.6	0.308	1							95					1	0	0	95	0	145	1	180	1.8		0	16	664	3551	1 mois	117	180	1.8	36	0.4375	1	0	7.5	73	12	4	8	31
666	45	3	59.2	1	1	2	41.9	4	0.175	1		32					45	0.94	4.9		15	1	18	0	45		171	2	170	1.7	1.22	1	10	666	3738	1 mois	140	170	1.7	48.4	0.3139	0	0	5.7	65	8	2	6	20
681	36	2	43.8	0	0	2	24.4	4.2	0.052	1	16	31	11			6	5	1.15	4.4	17	5.2	0	19	0	5	81	115	2	162	1.62	0.81	0	8	681	3671	1 mois	102	160	1.6	39.8	0.2632	0	0	4.5	75				34
701	43	2	46	1	1	1	27.4	4.33	0.281	1	49	38	23				80	1.3	4.8	38	7.2	0	32.5	0	80	76	188	1	200	2	1.1	0	6	701	3737	1 mois	163	202	2	39.5	0.2841	0	0	4.5	73	17	4.6		36
[truncated: 90 more columns]
